# Supplementary material for: Epidemiological shifts in chronic kidney disease: a 30-year global and regional assessment
Source: BMC Public Health. 2024 Dec 18;24:3519. doi: 10.1186/s12889-024-21065-9 (PMC11657796; doi:10.1186/s12889-024-21065-9)
Supplement: Supplementary file 1 — Supplementary Material 1 [file 12889_2024_21065_MOESM1_ESM.xlsx]

## Sheet: Table S1
TableS1. Cases, age-standardized for CKD incidence, their AAPCs and EAPCs from 1990 to 2019 at the global and regional levels.
Location	CKD Incidence Number(95%UIa)		CKD ASIRb		CKD_AAPCs	CKD_EAPCs	Due to diabetes mellitus type 1			Due to diabetes mellitus type 2			Due to hypertension			Due to glomerulonephritis			Due to other and unspecified causes
			(95%UI)		(95%CI)	(95%CI)
	1990	2019	1990	2019	1990-2019	EAPCs	ASIR	AAPCs	EAPCs	ASIR	AAPCs	EAPCs	ASIR	AAPCs	EAPCs	ASIR	AAPCs	EAPCs	ASIR	AAPCs	EAPCs
							2019			2019			2019			2019			2019
Global	7796328 (7174529 to 8485391)	18986903 (17556535 to 20518156)	192.45 (177.31 to 209.05)	233.65 (216.56 to 252.31)	1.82 (1.81 to 1.82)	0.69% (0.68 to 0.7)	1.63 (1.46 to 1.82)	0.65 (0.63 to 0.68)	1.21% (1.08 to 1.34)	30.29 (27.65 to 33.05)	1.99 (1.98 to 2)	0.65% (0.63 to 0.66)	19.45 (17.85 to 21.09)	2.07 (2.07 to 2.08)	0.69% (0.68 to 0.7)	7.89 (7.27 to 8.54)	0.7 (0.69 to 0.7)	0.79% (0.76 to 0.83)	174.39 (161.69 to 188.15)	1.83 (1.82 to 1.83)	0.69% (0.68 to 0.7)
High SDIa	2636195 (2412375 to 2883512)	5151807 (4753760 to 5569875)	252.66 (232.46 to 274.36)	281.67 (260.21 to 303.81)	1.59 (1.58 to 1.6)	0.28% (0.24 to 0.32)	1.93 (1.71 to 2.2)	1.07 (1.06 to 1.09)	0.9% (0.78 to 1.02)	37.74 (34.43 to 41.16)	1.64 (1.63 to 1.65)	0.25% (0.2 to 0.3)	24.96 (23.02 to 27.05)	1.76 (1.75 to 1.77)	0.33% (0.29 to 0.37)	6.79 (6.2 to 7.46)	0.79 (0.78 to 0.81)	0.33% (0.28 to 0.37)	210.25 (194.43 to 226.74)	1.59 (1.58 to 1.59)	0.27% (0.23 to 0.31)
High-middle SDIa	1782351 (1630492 to 1952092)	4134516 (3797514 to 4493348)	168.37 (154.83 to 183.45)	210.65 (194.34 to 228.37)	2.17 (2.17 to 2.18)	0.89% (0.86 to 0.92)	1.6 (1.37 to 1.89)	0.97 (0.91 to 1.02)	1.39% (1.23 to 1.55)	27.07 (24.6 to 29.78)	2.35 (2.35 to 2.36)	0.88% (0.86 to 0.9)	17.5 (15.97 to 19.03)	2.48 (2.48 to 2.49)	0.94% (0.92 to 0.97)	7.08 (6.43 to 7.86)	0.64 (0.63 to 0.66)	0.75% (0.68 to 0.83)	157.4 (145.33 to 170.66)	2.18 (2.17 to 2.19)	0.89% (0.85 to 0.92)
Middle SDIa	1952888 (1787297 to 2127197)	5872311 (5397394 to 6373366)	172.4 (157.74 to 188.79)	235.71 (218.23 to 254.87)	2.69 (2.68 to 2.7)	1.17% (1.14 to 1.2)	1.59 (1.37 to 1.86)	0.61 (0.57 to 0.65)	1.47% (1.36 to 1.59)	30.49 (27.76 to 33.43)	3.06 (3.05 to 3.07)	1.11% (1.09 to 1.13)	18.85 (17.26 to 20.52)	3.16 (3.15 to 3.16)	1.22% (1.19 to 1.25)	8.96 (8.24 to 9.8)	0.91 (0.9 to 0.92)	1.02% (0.99 to 1.06)	175.81 (163.01 to 190.27)	2.72 (2.71 to 2.72)	1.18% (1.15 to 1.21)
Low-middle SDIa	1050363 (966977 to 1139388)	2809755 (2580694 to 3056519)	149.68 (137.38 to 162.87)	197.07 (181.51 to 214.36)	1.87 (1.85 to 1.89)	0.91% (0.87 to 0.95)	1.44 (1.2 to 1.74)	0.31 (0.29 to 0.33)	1.21% (1.06 to 1.37)	25.34 (22.95 to 27.98)	2.24 (2.22 to 2.26)	0.84% (0.78 to 0.89)	15.69 (14.28 to 17.17)	2.35 (2.33 to 2.37)	0.95% (0.91 to 0.99)	7.89 (7.16 to 8.69)	0.51 (0.5 to 0.52)	0.71% (0.65 to 0.78)	146.72 (135.02 to 159.62)	1.9 (1.88 to 1.92)	0.92% (0.88 to 0.96)
Low SDIa	370660 (344316 to 398166)	1007370 (933982 to 1085196)	123.72 (114.25 to 133.97)	161.24 (148.07 to 175.64)	0.83 (0.82 to 0.85)	0.95% (0.92 to 0.99)	1.38 (1.16 to 1.62)	0.42 (0.4 to 0.43)	1.16% (0.99 to 1.33)	20.48 (18.48 to 22.69)	0.96 (0.94 to 0.98)	0.91% (0.88 to 0.93)	12.82 (11.64 to 14.03)	1.06 (1.04 to 1.08)	0.98% (0.95 to 1.02)	6.58 (5.98 to 7.25)	0.42 (0.41 to 0.43)	0.75% (0.69 to 0.81)	119.98 (110.25 to 130.5)	0.85 (0.84 to 0.87)	0.97% (0.93 to 1.01)
Central Asia	68794 (62921 to 75254)	162301 (146761 to 178526)	123.99 (113.45 to 135.88)	193.3 (176.73 to 211.27)	1.95 (1.93 to 1.97)	1.69% (1.52 to 1.87)	2.68 (1.74 to 4.25)	0.95 (0.91 to 0.98)	1.63% (1.4 to 1.87)	21.75 (19.19 to 24.65)	2.54 (2.51 to 2.56)	1.89% (1.72 to 2.06)	13.38 (11.99 to 14.99)	2.36 (2.34 to 2.38)	1.87% (1.68 to 2.05)	11.69 (9.54 to 14.18)	0.98 (0.96 to 1)	1.41% (1.26 to 1.55)	143.8 (130.95 to 157.52)	1.97 (1.95 to 1.99)	1.67% (1.5 to 1.85)
Central Europe	207448 (186938 to 229950)	436707 (395418 to 481166)	144.36 (131.43 to 158.87)	216.5 (197.99 to 236.75)	2.86 (2.84 to 2.88)	1.21% (1.12 to 1.3)	1.51 (1.23 to 1.89)	1.66 (1.63 to 1.69)	1.73% (1.6 to 1.85)	28.65 (25.85 to 31.68)	3.04 (3.02 to 3.05)	1.24% (1.13 to 1.35)	17.8 (16.13 to 19.58)	3.21 (3.19 to 3.23)	1.35% (1.25 to 1.45)	6.83 (6.03 to 7.66)	1.06 (1.05 to 1.07)	0.69% (0.65 to 0.73)	161.71 (148.06 to 176.77)	2.86 (2.84 to 2.88)	1.21% (1.12 to 1.3)
Eastern Europe	335665 (304515 to 370224)	542325 (492092 to 599177)	130.48 (119.44 to 142.71)	181.85 (166.07 to 199.03)	1.95 (1.91 to 1.98)	1.32% (1.15 to 1.49)	3.24 (2.7 to 3.87)	2 (1.9 to 2.08)	2.46% (2.18 to 2.74)	19.38 (17.33 to 21.82)	2.18 (2.15 to 2.2)	1.33% (1.14 to 1.51)	12.66 (11.43 to 14.07)	2.25 (2.21 to 2.29)	1.36% (1.17 to 1.56)	10.48 (9.27 to 11.85)	1.06 (1.02 to 1.11)	1.37% (1.23 to 1.51)	136.1 (124.03 to 149.39)	1.93 (1.9 to 1.96)	1.29% (1.12 to 1.46)
Australasia	61196 (57502 to 65231)	141748 (130757 to 153729)	254.5 (240.37 to 269.78)	286.14 (264.78 to 308.93)	1.67 (1.64 to 1.7)	0.37% (0.33 to 0.41)	2.33 (1.64 to 3.28)	1.48 (1.42 to 1.56)	1.54% (1.26 to 1.83)	38.4 (34.75 to 42.31)	1.69 (1.66 to 1.72)	0.34% (0.28 to 0.4)	26.23 (23.91 to 28.56)	1.83 (1.8 to 1.85)	0.43% (0.39 to 0.48)	5.17 (4.18 to 6.49)	1.09 (1.06 to 1.1)	0.54% (0.5 to 0.58)	214.01 (198.35 to 231.17)	1.66 (1.62 to 1.69)	0.35% (0.31 to 0.4)
High-income Asia Pacific	527587 (485498 to 577290)	1212312 (1112733 to 1315461)	265.13 (244.47 to 287.79)	277.51 (255.67 to 300.82)	2.63 (2.6 to 2.65)	0.08% (0.04 to 0.13)	1.61 (1.28 to 2.02)	0.95 (0.9 to 0.99)	0.93% (0.68 to 1.17)	38.16 (34.72 to 41.98)	2.6 (2.57 to 2.63)	0.03% (-0.01 to 0.08)	25.23 (23.13 to 27.42)	3.05 (3.02 to 3.07)	0.18% (0.13 to 0.22)	6.31 (5.66 to 7.05)	0.68 (0.66 to 0.69)	-0.08% (-0.1 to -0.05)	206.2 (189.88 to 223.36)	2.63 (2.61 to 2.65)	0.08% (0.04 to 0.12)
High-income North America	1036204 (942599 to 1140523)	1888592 (1726464 to 2062595)	295.47 (270.34 to 323.33)	310.44 (284.74 to 336.3)	1.19 (1.16 to 1.21)	0.03% (-0.05 to 0.12)	2.27 (1.96 to 2.63)	0.36 (0.34 to 0.38)	-0.11% (-0.19 to -0.02)	41.61 (37.62 to 45.89)	1.3 (1.28 to 1.32)	0.09% (0 to 0.17)	27.26 (25 to 29.56)	1.28 (1.25 to 1.3)	0.12% (0.06 to 0.19)	7.36 (6.62 to 8.15)	0.36 (0.34 to 0.38)	-0.19% (-0.31 to -0.08)	231.93 (213.03 to 250.92)	1.18 (1.15 to 1.2)	0.02% (-0.06 to 0.11)
Western Europe	1281443 (1164676 to 1410446)	2159534 (1986853 to 2344505)	216.75 (198.62 to 236.36)	235.6 (216.93 to 254.91)	1.37 (1.36 to 1.38)	0.25% (0.2 to 0.3)	1.47 (1.25 to 1.74)	1.73 (1.67 to 1.8)	1.75% (1.46 to 2.05)	31.65 (28.77 to 34.47)	1.32 (1.32 to 1.33)	0.19% (0.13 to 0.25)	21.73 (19.9 to 23.55)	1.54 (1.54 to 1.55)	0.33% (0.28 to 0.39)	4.25 (3.82 to 4.76)	0.67 (0.67 to 0.68)	0.14% (0.11 to 0.17)	176.5 (162.83 to 191.34)	1.37 (1.36 to 1.37)	0.24% (0.2 to 0.29)
Andean Latin America	35689 (33186 to 38299)	163193 (150106 to 175886)	154.8 (142.57 to 167.62)	288.34 (264.91 to 311.21)	3.56 (3.55 to 3.57)	2.2% (2.09 to 2.3)	1.84 (1.15 to 2.89)	1.12 (1.09 to 1.15)	1.94% (1.8 to 2.09)	37.98 (34.1 to 41.96)	4.03 (4.02 to 4.05)	2.23% (2.11 to 2.34)	23.54 (21.28 to 25.83)	4.08 (4.06 to 4.09)	2.26% (2.15 to 2.37)	9.37 (7.66 to 11.37)	1.53 (1.52 to 1.54)	1.73% (1.65 to 1.8)	215.63 (198.31 to 232.69)	3.59 (3.58 to 3.6)	2.21% (2.1 to 2.32)
Caribbean	44825 (41286 to 48735)	130902 (121121 to 141711)	161.46 (148.31 to 176.22)	256.39 (237.73 to 277)	2.74 (2.73 to 2.75)	1.58% (1.48 to 1.68)	1.61 (1.05 to 2.54)	0.94 (0.93 to 0.95)	1.6% (1.51 to 1.68)	32.91 (29.94 to 36.13)	2.99 (2.98 to 3)	1.55% (1.44 to 1.66)	19.78 (18.06 to 21.6)	3.05 (3.04 to 3.06)	1.63% (1.53 to 1.73)	10.54 (9.01 to 12.37)	1.39 (1.39 to 1.39)	1.34% (1.24 to 1.43)	191.54 (176.83 to 206.83)	2.77 (2.76 to 2.78)	1.6% (1.5 to 1.7)
Central Latin America	267723 (245923 to 292010)	991397 (926149 to 1060802)	276.65 (252.64 to 304.54)	409.61 (383.06 to 437.91)	3.12 (3.11 to 3.13)	1.29% (1.21 to 1.36)	2.05 (1.61 to 2.7)	0.62 (0.61 to 0.64)	1.58% (1.5 to 1.65)	53.46 (49.17 to 58.15)	3.44 (3.43 to 3.45)	1.18% (1.1 to 1.26)	31.14 (28.98 to 33.58)	3.5 (3.49 to 3.51)	1.28% (1.21 to 1.35)	16.62 (15.09 to 18.31)	1.71 (1.7 to 1.72)	1.47% (1.39 to 1.56)	306.34 (286.61 to 327.79)	3.14 (3.13 to 3.15)	1.3% (1.22 to 1.37)
Southern Latin America	97357 (88192 to 106639)	234216 (215393 to 253702)	211.66 (193.13 to 230.93)	282.02 (260.12 to 304.6)	2.02 (2.01 to 2.03)	1.02% (0.93 to 1.1)	1.45 (0.91 to 2.33)	0.29 (0.19 to 0.41)	0.81% (0.6 to 1.02)	38.54 (34.99 to 42.37)	2.11 (2.1 to 2.12)	1.04% (0.95 to 1.13)	24.97 (22.76 to 27.2)	2.2 (2.19 to 2.21)	1.05% (0.97 to 1.13)	6.21 (5.05 to 7.7)	0.78 (0.75 to 0.8)	0.74% (0.66 to 0.82)	210.86 (194.63 to 227.94)	2.03 (2.01 to 2.04)	1.02% (0.94 to 1.11)
Tropical Latin America	193090 (178256 to 210137)	602990 (556740 to 655918)	191.28 (176.52 to 209.33)	250.85 (233.24 to 272.18)	2.65 (2.63 to 2.66)	0.89% (0.82 to 0.96)	2.04 (1.63 to 2.55)	1.27 (1.23 to 1.32)	1.32% (1.08 to 1.55)	32.01 (29.15 to 35.36)	2.94 (2.93 to 2.96)	0.83% (0.77 to 0.9)	20.09 (18.42 to 22.03)	3.12 (3.11 to 3.13)	0.97% (0.9 to 1.04)	9.03 (8.08 to 10.1)	0.81 (0.81 to 0.82)	0.6% (0.55 to 0.65)	187.69 (174.84 to 203.59)	2.67 (2.66 to 2.68)	0.9% (0.83 to 0.97)
North Africa and Middle East	505955 (466448 to 550245)	2034879 (1875830 to 2202724)	261.9 (240.97 to 285.91)	447.48 (415.13 to 482.83)	2.89 (2.87 to 2.9)	1.97% (1.87 to 2.08)	2.86 (2.32 to 3.51)	1.58 (1.56 to 1.59)	2.19% (2.12 to 2.25)	61.33 (55.98 to 67.44)	3.22 (3.2 to 3.23)	2.03% (1.92 to 2.14)	36.55 (33.59 to 39.58)	3.25 (3.24 to 3.27)	2% (1.9 to 2.1)	13.42 (12.05 to 14.92)	1.57 (1.57 to 1.58)	1.75% (1.73 to 1.78)	333.32 (308.8 to 359.24)	2.89 (2.88 to 2.91)	1.97% (1.86 to 2.08)
Southeast Asia	454912 (419707 to 491190)	1427209 (1313238 to 1547890)	152.65 (140.55 to 165.93)	227.98 (210.24 to 246.38)	2.71 (2.7 to 2.72)	1.4% (1.37 to 1.44)	1.45 (1.15 to 1.86)	0.2 (0.16 to 0.23)	1.35% (1.2 to 1.51)	29.11 (26.35 to 31.92)	3.24 (3.22 to 3.25)	1.41% (1.39 to 1.44)	17.5 (15.98 to 19.09)	3.24 (3.22 to 3.25)	1.47% (1.43 to 1.5)	9.27 (8.42 to 10.27)	0.9 (0.89 to 0.91)	1.06% (1.04 to 1.09)	170.66 (157.35 to 184.34)	2.74 (2.73 to 2.75)	1.41% (1.38 to 1.45)
South Asia	1012694 (927257 to 1104529)	2669411 (2429984 to 2918850)	148.9 (136.4 to 162.57)	181.87 (165.91 to 198.75)	1.64 (1.61 to 1.66)	0.61% (0.54 to 0.68)	1.32 (1.08 to 1.62)	0.01 (-0.03 to 0.05)	1% (0.78 to 1.21)	23.58 (21.1 to 26.18)	2.04 (2 to 2.09)	0.53% (0.44 to 0.63)	14.59 (13.18 to 16.01)	2.16 (2.12 to 2.19)	0.66% (0.59 to 0.74)	7.35 (6.61 to 8.11)	0.21 (0.19 to 0.23)	0.39% (0.31 to 0.47)	135.04 (123.12 to 147.53)	1.67 (1.62 to 1.71)	0.63% (0.56 to 0.7)
East Asia	1328136 (1206034 to 1465639)	3273864 (2975852 to 3599052)	148.49 (135.05 to 163.27)	164.52 (150.62 to 179.18)	2.51 (2.5 to 2.53)	0.61% (0.51 to 0.7)	0.83 (0.65 to 1.05)	-0.54 (-0.59 to -0.49)	0.5% (0.33 to 0.67)	21.7 (19.63 to 24.02)	2.79 (2.78 to 2.81)	0.53% (0.45 to 0.61)	14.11 (12.82 to 15.54)	3.02 (3.01 to 3.03)	0.74% (0.65 to 0.82)	5.21 (4.67 to 5.87)	0.06 (0.04 to 0.09)	0.19% (0.08 to 0.3)	122.66 (112.28 to 133.72)	2.54 (2.53 to 2.56)	0.63% (0.53 to 0.72)
Oceania	4850 (4473 to 5252)	13790 (12644 to 14892)	122.53 (112.38 to 133.56)	158.68 (145.3 to 172.89)	1.13 (1.12 to 1.14)	0.79% (0.74 to 0.84)	1.01 (0.46 to 2.14)	0.34 (0.33 to 0.35)	0.62% (0.55 to 0.69)	19.77 (17.47 to 22.07)	1.32 (1.31 to 1.34)	0.77% (0.71 to 0.83)	12.29 (11.05 to 13.7)	1.41 (1.4 to 1.43)	0.88% (0.83 to 0.94)	8.2 (6.34 to 10.82)	0.61 (0.6 to 0.63)	0.58% (0.53 to 0.62)	117.41 (107.45 to 128.33)	1.16 (1.14 to 1.17)	0.8% (0.75 to 0.85)
Central Sub-Saharan Africa	28101 (26049 to 30156)	82675 (76387 to 89016)	93.07 (86.17 to 100.24)	125.99 (115.7 to 136.67)	0.75 (0.73 to 0.76)	1.11% (1.01 to 1.2)	1.03 (0.59 to 1.83)	0.2 (0.18 to 0.22)	1.01% (0.86 to 1.16)	15.86 (14.22 to 17.42)	0.9 (0.89 to 0.91)	1.04% (0.95 to 1.14)	9.97 (8.98 to 11.02)	1.02 (1.01 to 1.03)	1.12% (1.02 to 1.22)	5 (3.88 to 6.38)	0.24 (0.22 to 0.26)	0.79% (0.71 to 0.88)	94.14 (86.17 to 102.27)	0.78 (0.77 to 0.8)	1.14% (1.04 to 1.23)
Eastern Sub-Saharan Africa	93337 (86677 to 99994)	240520 (223053 to 258062)	94.39 (87.18 to 102.21)	119.54 (109.76 to 130.11)	0.6 (0.59 to 0.61)	0.86% (0.78 to 0.93)	1.17 (0.94 to 1.49)	0.24 (0.22 to 0.26)	1.06% (0.89 to 1.24)	15.19 (13.64 to 16.83)	0.75 (0.73 to 0.77)	0.8% (0.73 to 0.86)	9.69 (8.78 to 10.62)	0.84 (0.82 to 0.86)	0.86% (0.79 to 0.93)	4.72 (4.23 to 5.3)	0.15 (0.14 to 0.17)	0.62% (0.54 to 0.7)	88.77 (81.4 to 96.73)	0.63 (0.62 to 0.64)	0.88% (0.8 to 0.95)
Southern Sub-Saharan Africa	53033 (48673 to 57562)	137466 (126480 to 149598)	168.63 (154.1 to 184.7)	231.14 (212.43 to 251.73)	1.93 (1.9 to 1.96)	1.04% (0.85 to 1.23)	1.82 (1.39 to 2.42)	0.58 (0.55 to 0.6)	0.93% (0.65 to 1.22)	29.93 (27.01 to 32.99)	2.27 (2.23 to 2.3)	1.05% (0.86 to 1.24)	18.54 (16.85 to 20.33)	2.19 (2.17 to 2.22)	1.05% (0.86 to 1.24)	8.7 (7.64 to 9.96)	0.71 (0.69 to 0.73)	0.71% (0.5 to 0.92)	172.15 (158.43 to 187.45)	1.96 (1.94 to 1.99)	1.06% (0.87 to 1.25)
Western Sub-Saharan Africa	158290 (147743 to 168988)	440870 (410365 to 470758)	137.2 (126.96 to 148.29)	181.8 (167.29 to 197.54)	0.55 (0.53 to 0.57)	1.13% (1.01 to 1.24)	1.98 (1.66 to 2.36)	0.44 (0.4 to 0.47)	1.23% (1.03 to 1.43)	22.47 (20.24 to 24.77)	0.61 (0.59 to 0.63)	1.13% (1.04 to 1.22)	14.11 (12.87 to 15.43)	0.65 (0.64 to 0.67)	1.16% (1.06 to 1.27)	7.56 (6.81 to 8.32)	0.37 (0.34 to 0.4)	0.9% (0.77 to 1.03)	135.68 (124.8 to 147.53)	0.56 (0.53 to 0.58)	1.14% (1.02 to 1.25)
CKD, Chronic kidney disease; ASIR – age-standardised incidence rate, AAPCs, average annual percent changes, EAPCs,estimated annual percentage changes, SDI, Sociodemographic Index, UI, uncertainty interval, CI, confidence intervals.
aLow SDI: SDI < 0.46; low-middle SDI: 0.46–0.64; middle SDI: 0.65–0.74; high-middle SDI: 0.75–0.85; high SDI: SDI > 0.85.
bPer 100, 000 population.

## Sheet: Table S2
TableS2. Cases, age-standardized incidence rates of CKD, their AAPCs and EAPCs for 204 countries and territories from 1990 to 2019.
Location	CKD Incidence Number (95%UI)		CKD ASIRa (95%UI)		CKD_EAPCs	CKD_AAPCs
					(95%CI)	(95%CI)
	1990	2019	1990	2019	1990-2019	1990-2019
Afghanistan	18971 (17279 to 20925)	59393 (54543 to 64925)	242.22 (220.19 to 267.02)	385.21 (350.54 to 424.45)	0.0176	-0.24 (-0.29 to -0.18)
					(1.67 to 1.84)
Albania	3015 (2748 to 3323)	8242 (7408 to 9184)	129.86 (117.65 to 144.71)	202.71 (183.73 to 223.32)	0.0159	4.21 (4.14 to 4.27)
					(1.55 to 1.64)
Algeria	37764 (34200 to 41796)	158844 (145834 to 173499)	270.77 (246.98 to 299.05)	453.09 (416.04 to 493.02)	0.0183	3.28 (3.26 to 3.29)
					(1.72 to 1.93)
American Samoa	62 (57 to 67)	156 (142 to 169)	214.94 (195.86 to 234.35)	310.48 (286.07 to 334.87)	0.0123	2.74 (2.72 to 2.75)
					(1.13 to 1.33)
Andorra	119 (105 to 134)	314 (283 to 347)	221.99 (199.85 to 245.98)	230.97 (206.98 to 255.48)	0.0014	1.89 (1.84 to 1.98)
					(0.04 to 0.25)
Angola	4714 (4364 to 5035)	18385 (16963 to 19883)	87.5 (80.83 to 94.84)	126.4 (115.27 to 138.52)	0.0139	1 (0.99 to 1.02)
					(1.26 to 1.51)
Antigua and Barbuda	110 (101 to 119)	328 (299 to 359)	209.52 (192.14 to 228.1)	319.54 (293.46 to 347.16)	0.0148	2.5 (2.48 to 2.51)
					(1.35 to 1.6)
Argentina	68541 (61786 to 75076)	146689 (135049 to 160197)	213.34 (193.67 to 232.74)	271.61 (250.38 to 295.62)	0.0084	1.57 (1.56 to 1.59)
					(0.74 to 0.93)
Armenia	3024 (2700 to 3444)	7136 (6386 to 7985)	103.26 (92.78 to 116.7)	183.2 (165.93 to 202.16)	0.0218	3.49 (3.46 to 3.52)
					(2.04 to 2.33)
Australia	50794 (47895 to 54055)	119666 (109870 to 130141)	253.36 (239.83 to 268.25)	286.13 (263.78 to 310.23)	0.0037	1.69 (1.65 to 1.73)
					(0.32 to 0.42)
Austria	26514 (23601 to 29673)	48142 (43406 to 53095)	217.34 (194.71 to 240.91)	268.39 (243.15 to 292.86)	0.0066	1.59 (1.58 to 1.6)
					(0.61 to 0.71)
Azerbaijan	6952 (6252 to 7740)	20737 (18601 to 22917)	118.42 (107.23 to 131.62)	203.26 (186.05 to 221.64)	0.0199	2.65 (2.62 to 2.68)
					(1.77 to 2.2)
Bahamas	334 (306 to 363)	1113 (1016 to 1219)	192.18 (175.49 to 210.52)	278.95 (256.79 to 303.27)	0.0123	2.86 (2.85 to 2.87)
					(1.09 to 1.38)
Bahrain	634 (578 to 692)	5864 (5216 to 6601)	305.9 (280.84 to 334.32)	502.93 (462.61 to 547.12)	0.0183	4.16 (4.12 to 4.2)
					(1.68 to 1.98)
Bangladesh	53090 (48436 to 58051)	192687 (173532 to 214095)	93.23 (84.57 to 103.3)	143.47 (129.35 to 159.08)	0.0148	3.2 (3.19 to 3.21)
					(1.31 to 1.65)
Barbados	501 (454 to 549)	1282 (1166 to 1414)	186.01 (170.02 to 204.25)	281.62 (258.45 to 307.53)	0.014	2.72 (2.71 to 2.73)
					(1.28 to 1.53)
Belarus	13092 (11770 to 14701)	20024 (18222 to 22300)	108.08 (97.77 to 120.72)	143.85 (131.93 to 158.15)	0.0108	1.82 (1.79 to 1.86)
					(0.75 to 1.42)
Belgium	36648 (33110 to 40436)	56421 (52065 to 61273)	232.59 (211.1 to 254.4)	247.78 (227.07 to 270.34)	0.0026	1.02 (1.01 to 1.03)
					(0.2 to 0.33)
Belize	205 (188 to 225)	904 (836 to 976)	186.62 (168.95 to 206.69)	291.98 (269.86 to 315.98)	0.0153	2.4 (2.39 to 2.41)
					(1.47 to 1.6)
Benin	3752 (3486 to 4020)	11801 (10923 to 12681)	137.16 (126.44 to 148.23)	181.73 (165.3 to 198.66)	0.0103	0.64 (0.63 to 0.66)
					(0.96 to 1.1)
Bermuda	114 (103 to 125)	340 (310 to 374)	181.62 (165.63 to 200.11)	289.43 (264.53 to 316.96)	0.0162	3.59 (3.57 to 3.61)
					(1.44 to 1.8)
Bhutan	420 (385 to 456)	1199 (1086 to 1312)	127.77 (115.95 to 140.9)	197.85 (179.77 to 217.79)	0.017	2.93 (2.9 to 2.95)
					(1.63 to 1.77)
Bolivia (Plurinational State of)	6220 (5791 to 6719)	23790 (21961 to 25617)	167.13 (154.2 to 181.54)	257.65 (237.54 to 278.34)	0.0152	2.51 (2.48 to 2.53)
					(1.48 to 1.56)
Bosnia and Herzegovina	5441 (4952 to 6016)	12536 (11273 to 13847)	129 (117.9 to 141.91)	219.63 (199.39 to 240.32)	0.0211	4.15 (4.1 to 4.21)
					(1.98 to 2.23)
Botswana	1042 (949 to 1136)	3612 (3290 to 3963)	153.49 (139.63 to 168.72)	237.42 (216.23 to 261.08)	0.0144	2.29 (2.27 to 2.3)
					(1.29 to 1.6)
Brazil	188393 (173726 to 204956)	585662 (540749 to 637230)	191.42 (176.58 to 209.42)	249.64 (232.21 to 271.01)	0.0087	2.65 (2.64 to 2.66)
					(0.8 to 0.94)
Brunei Darussalam	316 (285 to 347)	973 (860 to 1098)	306.92 (278.14 to 336.25)	330.34 (297.3 to 366.72)	0.0025	2.08 (2.05 to 2.11)
					(0.13 to 0.37)
Bulgaria	17021 (15149 to 19404)	29946 (27004 to 33468)	143.16 (129.27 to 160.34)	232.62 (213.26 to 256.25)	0.0172	2.77 (2.75 to 2.79)
					(1.67 to 1.77)
Burkina Faso	6961 (6466 to 7505)	19985 (18588 to 21516)	122.21 (112.7 to 132.91)	166.83 (152.92 to 181.15)	0.0119	0.66 (0.64 to 0.67)
					(1.1 to 1.28)
Burundi	2846 (2641 to 3067)	6432 (5945 to 6943)	92.78 (85.68 to 100.85)	111.58 (102.35 to 122.2)	0.0078	0.13 (0.09 to 0.18)
					(0.69 to 0.86)
Cabo Verde	305 (281 to 329)	801 (739 to 871)	115.36 (105.67 to 125.77)	183.81 (168.1 to 201.28)	0.0185	1.72 (1.7 to 1.75)
					(1.73 to 1.97)
Cambodia	7028 (6486 to 7624)	22765 (20747 to 24908)	116.69 (106.61 to 128.15)	177.97 (162.14 to 194.89)	0.0151	2.46 (2.44 to 2.48)
					(1.41 to 1.61)
Cameroon	10754 (9969 to 11587)	38335 (35484 to 41384)	180.09 (165.64 to 195.63)	246.46 (226.44 to 268.56)	0.012	0.83 (0.8 to 0.85)
					(1.12 to 1.29)
Canada	78167 (69048 to 86632)	164334 (149368 to 179592)	239.66 (213.28 to 263.57)	241.73 (219.86 to 264.92)	0.0024	1.56 (1.54 to 1.59)
					(0.15 to 0.33)
Central African Republic	1383 (1278 to 1490)	3168 (2925 to 3408)	89.65 (82.82 to 96.98)	113.9 (104.69 to 123.56)	0.0092	0.6 (0.59 to 0.62)
					(0.83 to 1.02)
Chad	4699 (4338 to 5064)	12865 (11921 to 13912)	127.15 (116.5 to 138.96)	158.73 (145.59 to 175.38)	0.0082	0.02 (0 to 0.03)
					(0.7 to 0.95)
Chile	21313 (19261 to 23593)	74953 (68443 to 81878)	214.27 (193.99 to 236.92)	315.57 (289.14 to 343.89)	0.0141	3.3 (3.28 to 3.31)
					(1.31 to 1.51)
China	1261330 (1143174 to 1394547)	3098718 (2812225 to 3412879)	146.38 (133.04 to 161.22)	161.52 (147.71 to 176.21)	0.0061	2.5 (2.48 to 2.51)
					(0.51 to 0.71)
Colombia	44287 (40466 to 48638)	160405 (147367 to 176651)	221.92 (202.53 to 245.22)	308.32 (283.51 to 339.68)	0.0107	3.15 (3.13 to 3.17)
					(1 to 1.13)
Comoros	284 (262 to 304)	668 (612 to 726)	100.5 (92.67 to 109.01)	129.09 (118.44 to 141.02)	0.0098	1.48 (1.47 to 1.5)
					(0.9 to 1.05)
Congo	1413 (1303 to 1523)	4310 (3933 to 4670)	102.32 (94.22 to 110.92)	141.29 (128.75 to 154.04)	0.0131	1.21 (1.18 to 1.23)
					(1.19 to 1.43)
Cook Islands	25 (23 to 27)	65 (59 to 72)	181.84 (166.24 to 198.09)	277.12 (253.18 to 302.45)	0.0136	3.52 (3.49 to 3.55)
					(1.29 to 1.44)
Costa Rica	8201 (7916 to 8437)	23675 (23107 to 24219)	436.12 (422.3 to 446.95)	454.86 (444.39 to 464.73)	0.0015	2.17 (2.16 to 2.18)
					(0.15 to 0.15)
Croatia	10384 (9215 to 11702)	20702 (18732 to 22984)	164.96 (148.02 to 182.69)	253.28 (231.89 to 280.06)	0.0164	2.92 (2.91 to 2.94)
					(1.57 to 1.71)
Cuba	14561 (13235 to 16027)	42985 (39074 to 47300)	142.07 (129.54 to 156.5)	245.73 (224.86 to 268.43)	0.019	3.65 (3.62 to 3.66)
					(1.82 to 1.98)
Cyprus	2314 (2019 to 2602)	5740 (5098 to 6390)	270.13 (243.53 to 296.3)	285.71 (256.68 to 316.3)	0.0023	1.32 (1.31 to 1.34)
					(0.12 to 0.35)
Czechia	19084 (17162 to 21090)	42273 (37253 to 47265)	144.18 (130.59 to 157.8)	213.16 (192.36 to 234.84)	0.013	2.66 (2.65 to 2.67)
					(1.2 to 1.4)
Democratic People's Republic of Korea	25605 (23323 to 28155)	57494 (51788 to 63712)	152.02 (138.49 to 167.74)	186.21 (168.75 to 205.1)	0.0076	2.05 (2.03 to 2.08)
					(0.6 to 0.93)
Democratic Republic of the Congo	19603 (18123 to 21121)	53836 (49739 to 58045)	93.09 (85.82 to 100.68)	123.39 (112.87 to 134.11)	0.0101	0.65 (0.64 to 0.66)
					(0.92 to 1.09)
Denmark	16266 (14469 to 18143)	27794 (24963 to 30624)	197.94 (177.95 to 219.72)	238.75 (216.58 to 260.83)	0.0075	1.44 (1.43 to 1.46)
					(0.71 to 0.79)
Djibouti	207 (193 to 221)	916 (844 to 997)	98.71 (90.95 to 107.16)	133.33 (122.71 to 145.36)	0.012	2.01 (1.98 to 2.03)
					(1.07 to 1.33)
Dominica	159 (145 to 172)	261 (240 to 283)	230.14 (211.78 to 249.42)	309.6 (286.5 to 333.65)	0.0099	1.99 (1.98 to 2)
					(0.84 to 1.14)
Dominican Republic	5824 (5351 to 6327)	22182 (20289 to 24109)	129.19 (117.63 to 141.91)	229.39 (210.05 to 249.84)	0.0177	3.25 (3.23 to 3.28)
					(1.65 to 1.9)
Ecuador	10349 (9424 to 11357)	52872 (48453 to 57193)	171.94 (155.07 to 190.88)	341.84 (313.46 to 369.71)	0.0237	3.75 (3.74 to 3.77)
					(2.24 to 2.49)
Egypt	88968 (81286 to 98071)	326824 (295877 to 361832)	275.6 (251.68 to 303.43)	473.45 (434.48 to 516.23)	0.0188	2.54 (2.52 to 2.56)
					(1.75 to 2)
El Salvador	7622 (6923 to 8471)	22620 (20797 to 24385)	228.21 (205.36 to 255.61)	384.65 (352.57 to 415.77)	0.0187	3.21 (3.2 to 3.22)
					(1.8 to 1.93)
Equatorial Guinea	221 (205 to 238)	949 (872 to 1031)	87.55 (80.78 to 94.74)	156.63 (142.53 to 171.91)	0.0234	0.92 (0.89 to 0.94)
					(2.19 to 2.48)
Eritrea	1237 (1139 to 1337)	3989 (3677 to 4308)	87.67 (80.55 to 96.1)	119.96 (109.83 to 131.12)	0.0107	1.26 (1.24 to 1.27)
					(1 to 1.15)
Estonia	2496 (2233 to 2836)	4492 (3983 to 5063)	130.31 (116.75 to 146.34)	206.13 (183.83 to 229.04)	0.0179	2.7 (2.66 to 2.73)
					(1.61 to 1.98)
Eswatini	695 (636 to 757)	1653 (1514 to 1795)	181.59 (165.56 to 200.24)	240.58 (218.7 to 262.53)	0.0088	1.8 (1.77 to 1.82)
					(0.67 to 1.1)
Ethiopia	25359 (23492 to 27316)	60260 (55738 to 64923)	93.76 (86.33 to 101.92)	116.15 (105.96 to 127)	0.0076	0.44 (0.43 to 0.45)
					(0.66 to 0.86)
Fiji	895 (816 to 968)	2070 (1890 to 2252)	199.1 (181.89 to 217.17)	260 (238.9 to 280.44)	0.0083	2.28 (2.26 to 2.3)
					(0.8 to 0.86)
Finland	11723 (10298 to 13333)	23855 (21405 to 26427)	161.76 (143.72 to 181.5)	190.57 (172.59 to 209.25)	0.0042	2.13 (2.11 to 2.15)
					(0.33 to 0.51)
France	171145 (155088 to 189867)	311966 (284520 to 341237)	199.03 (181.49 to 219.99)	229.07 (207.34 to 251.69)	0.0044	1.61 (1.6 to 1.62)
					(0.39 to 0.5)
Gabon	766 (705 to 830)	2027 (1855 to 2214)	118.24 (108.85 to 128)	178.38 (163.23 to 194.38)	0.0152	1.4 (1.38 to 1.41)
					(1.44 to 1.59)
Gambia	668 (622 to 716)	2135 (1975 to 2298)	132.82 (122.02 to 144.28)	177.72 (162.91 to 193.62)	0.0104	1.2 (1.18 to 1.21)
					(0.98 to 1.1)
Georgia	6780 (6042 to 7647)	9126 (8283 to 10076)	113.71 (102.82 to 126.51)	176.68 (161.88 to 193.51)	0.0143	2.46 (2.44 to 2.49)
					(1.31 to 1.54)
Germany	303400 (274804 to 336298)	505435 (468191 to 546200)	237.09 (215.67 to 260.31)	266.56 (249.38 to 284.65)	0.0034	1.58 (1.56 to 1.59)
					(0.3 to 0.37)
Ghana	9987 (9262 to 10747)	33229 (30664 to 35864)	120.98 (111.53 to 132.24)	175.56 (160.78 to 190.6)	0.0129	1.59 (1.58 to 1.6)
					(1.23 to 1.36)
Greece	42221 (37515 to 46774)	62605 (56626 to 68333)	272.66 (243.6 to 300.17)	267.1 (241.23 to 291.46)	0.0001	1.37 (1.35 to 1.4)
					(-0.12 to 0.13)
Greenland	60 (54 to 66)	146 (132 to 161)	197.2 (177.69 to 217.62)	228.09 (207.95 to 251.09)	0.0048	3.08 (3.06 to 3.1)
					(0.45 to 0.52)
Grenada	146 (134 to 158)	380 (345 to 412)	206.41 (189.23 to 225.72)	335.34 (307.72 to 361.21)	0.0156	2.69 (2.68 to 2.7)
					(1.42 to 1.7)
Guam	165 (149 to 181)	466 (422 to 514)	180.05 (162.68 to 197.81)	249.06 (227.11 to 272.67)	0.0095	2.87 (2.85 to 2.88)
					(0.8 to 1.1)
Guatemala	10667 (9727 to 11729)	46142 (42382 to 49995)	237.26 (215.41 to 263.31)	381.49 (348.81 to 416.27)	0.0161	2.31 (2.29 to 2.32)
					(1.5 to 1.71)
Guinea	5591 (5184 to 6043)	12284 (11370 to 13301)	134.5 (124.29 to 146.34)	174.56 (159.99 to 191.22)	0.0095	0.25 (0.23 to 0.26)
					(0.87 to 1.02)
Guinea-Bissau	824 (767 to 878)	1752 (1619 to 1892)	145.13 (134.77 to 155.72)	177.1 (162.5 to 192.81)	0.0077	0.41 (0.39 to 0.42)
					(0.68 to 0.86)
Guyana	822 (759 to 886)	1929 (1759 to 2096)	176.43 (162.3 to 190.77)	284.74 (262.28 to 309.14)	0.0146	2.97 (2.96 to 2.98)
					(1.38 to 1.54)
Haiti	6166 (5648 to 6769)	18115 (16543 to 19789)	154.51 (140.72 to 170.39)	221.8 (202.18 to 243.92)	0.0124	1.43 (1.41 to 1.44)
					(1.21 to 1.26)
Honduras	5764 (5284 to 6307)	21970 (20170 to 23866)	227.04 (206.13 to 251.65)	325.82 (298.54 to 355.48)	0.0121	2.11 (2.1 to 2.12)
					(1.18 to 1.24)
Hungary	17402 (15594 to 19408)	39991 (35748 to 44774)	123.97 (112.04 to 136.91)	221.15 (199.32 to 244.12)	0.0195	3.17 (3.15 to 3.18)
					(1.85 to 2.04)
Iceland	533 (486 to 594)	1074 (975 to 1184)	184.21 (168.21 to 204.13)	194.95 (176.74 to 214.42)	0.0002	1.36 (1.3 to 1.41)
					(-0.11 to 0.15)
India	843239 (770484 to 922660)	2161590 (1964382 to 2363305)	155.42 (142.11 to 169.88)	183.62 (167.4 to 201.24)	0.0049	1.6 (1.56 to 1.64)
					(0.41 to 0.58)
Indonesia	149939 (137974 to 162805)	400290 (364565 to 439484)	125.66 (115.33 to 137.44)	176.9 (162.23 to 193.46)	0.0111	2.24 (2.23 to 2.25)
					(1.04 to 1.18)
Iran (Islamic Republic of)	97326 (88103 to 107177)	315531 (289519 to 343328)	312.23 (284.08 to 342.21)	420.53 (387.18 to 456.71)	0.0108	2.84 (2.83 to 2.85)
					(0.98 to 1.17)
Iraq	27839 (25681 to 30245)	123488 (112967 to 134888)	302.88 (276.4 to 333.27)	484.35 (445.33 to 526.24)	0.0182	2.17 (2.14 to 2.2)
					(1.76 to 1.89)
Ireland	11159 (10153 to 12000)	18667 (18343 to 19002)	264.06 (240.8 to 282.8)	252.62 (248.68 to 256.81)	-0.001	0.71 (0.69 to 0.73)
					(-0.12 to -0.07)
Israel	13676 (12186 to 15062)	34530 (31408 to 37911)	272.65 (245.23 to 298.33)	299.29 (273.43 to 327.83)	0.0033	1.02 (1.01 to 1.03)
					(0.22 to 0.45)
Italy	189775 (170075 to 212026)	321303 (290921 to 351996)	210.71 (189.92 to 232.08)	218.16 (198.46 to 239.93)	0.0012	1.62 (1.6 to 1.63)
					(0.07 to 0.17)
Jamaica	3588 (3265 to 3938)	7829 (7168 to 8541)	197.16 (179.4 to 217.42)	267.6 (245.02 to 292.13)	0.0113	2.12 (2.09 to 2.14)
					(0.95 to 1.31)
Japan	460061 (423691 to 501873)	979027 (893142 to 1070733)	273.87 (253.17 to 297.05)	291.45 (266.75 to 317.18)	0.0011	2.57 (2.53 to 2.6)
					(0.06 to 0.15)
Jordan	4802 (4407 to 5193)	36095 (33301 to 39036)	296.93 (273.34 to 322.44)	494.06 (459.04 to 531.83)	0.0194	3.14 (3.11 to 3.16)
					(1.85 to 2.04)
Kazakhstan	15941 (14568 to 17443)	33509 (30208 to 37054)	112.79 (102.81 to 123.76)	183.31 (166.82 to 201.3)	0.0204	2.19 (2.15 to 2.22)
					(1.77 to 2.3)
Kenya	10183 (9411 to 10997)	30394 (27839 to 33018)	92.61 (84.71 to 101.14)	117.67 (107.21 to 129.27)	0.0078	1.11 (1.1 to 1.12)
					(0.69 to 0.87)
Kiribati	78 (72 to 84)	179 (163 to 194)	155.16 (143.24 to 168.65)	211.56 (194.09 to 229.49)	0.0102	1.25 (1.23 to 1.26)
					(0.98 to 1.06)
Kuwait	2285 (2097 to 2495)	12962 (11696 to 14424)	299.9 (275.14 to 330.1)	449.98 (411.7 to 494.48)	0.0156	2.81 (2.77 to 2.87)
					(1.51 to 1.61)
Kyrgyzstan	4277 (3947 to 4624)	8623 (7811 to 9439)	114.54 (105.53 to 125.08)	154.85 (140.75 to 170.99)	0.0124	1.11 (1.09 to 1.13)
					(1.03 to 1.44)
Lao People's Democratic Republic	4292 (3973 to 4637)	11515 (10552 to 12549)	165.96 (153.1 to 180.23)	231.15 (212.16 to 252.34)	0.0118	1.52 (1.49 to 1.53)
					(1.08 to 1.27)
Latvia	3676 (3282 to 4135)	5411 (4839 to 6012)	111.24 (99.63 to 124.01)	167.47 (151.45 to 184.44)	0.0141	2.51 (2.47 to 2.54)
					(1.2 to 1.62)
Lebanon	6617 (6021 to 7309)	25367 (23315 to 27438)	271 (246.74 to 299.53)	487.66 (448.31 to 529.31)	0.022	3.13 (3.1 to 3.16)
					(2.04 to 2.37)
Lesotho	1655 (1517 to 1805)	2874 (2633 to 3133)	149.58 (137.03 to 163.75)	203.54 (186.87 to 221.85)	0.0094	1.41 (1.38 to 1.43)
					(0.72 to 1.16)
Liberia	1767 (1627 to 1905)	4480 (4138 to 4815)	130.67 (119.93 to 141.88)	176.22 (160.01 to 192.4)	0.0115	0.15 (0.09 to 0.21)
					(1.03 to 1.27)
Libya	5866 (5406 to 6402)	23535 (21541 to 25659)	273.41 (249.21 to 301.4)	451.25 (412.76 to 494.26)	0.0189	3.25 (3.23 to 3.27)
					(1.74 to 2.05)
Lithuania	5131 (4609 to 5711)	7031 (6363 to 7832)	120.44 (108.91 to 133.44)	150.96 (137.82 to 166.41)	0.0086	2.08 (2.04 to 2.12)
					(0.67 to 1.04)
Luxembourg	1309 (1168 to 1440)	2543 (2320 to 2764)	234.1 (212.5 to 255.54)	258.74 (235.53 to 281.65)	0.0037	0.62 (0.59 to 0.64)
					(0.26 to 0.47)
Madagascar	5753 (5325 to 6196)	14322 (13224 to 15556)	84.9 (78.08 to 92.66)	106.12 (97.22 to 116.08)	0.0076	0.37 (0.35 to 0.39)
					(0.69 to 0.83)
Malawi	4891 (4524 to 5273)	11031 (10175 to 11878)	98.19 (90.43 to 106.99)	125.19 (114.71 to 136.51)	0.0096	0.54 (0.52 to 0.56)
					(0.89 to 1.04)
Malaysia	18206 (16814 to 19761)	74403 (68538 to 81139)	173.17 (158.94 to 189.78)	264.74 (244.84 to 286.57)	0.0155	2.92 (2.9 to 2.94)
					(1.47 to 1.62)
Maldives	219 (196 to 241)	974 (887 to 1074)	191.83 (171.02 to 211.59)	296.69 (269.49 to 325.64)	0.0169	2.38 (2.36 to 2.41)
					(1.58 to 1.81)
Mali	8563 (7514 to 9717)	24158 (21247 to 27584)	139.41 (121.85 to 160.9)	180.4 (155.98 to 213.97)	0.0095	0.4 (0.38 to 0.42)
					(0.84 to 1.06)
Malta	1051 (945 to 1162)	2477 (2213 to 2730)	244.97 (221.47 to 268.39)	263.03 (237.27 to 287.97)	0.0026	2.38 (2.36 to 2.4)
					(0.18 to 0.34)
Marshall Islands	40 (37 to 43)	97 (89 to 106)	169.25 (155.5 to 184.35)	239.75 (221.2 to 260.14)	0.0118	2.36 (2.34 to 2.38)
					(1.15 to 1.22)
Mauritania	1949 (1804 to 2106)	4954 (4554 to 5377)	152.02 (140.17 to 165.1)	202.79 (184.93 to 221.49)	0.0103	0.93 (0.91 to 0.95)
					(0.98 to 1.07)
Mauritius	2076 (1857 to 2272)	6837 (6059 to 7491)	255 (228.16 to 278.24)	390.5 (349.4 to 423.43)	0.0139	3.66 (3.65 to 3.67)
					(1.3 to 1.49)
Mexico	154292 (140790 to 169377)	571382 (533072 to 612104)	310.88 (282.69 to 344.15)	469.06 (438.66 to 501.66)	0.0133	3.26 (3.25 to 3.26)
					(1.24 to 1.41)
Micronesia (Federated States of)	118 (108 to 129)	235 (212 to 258)	193.29 (175.56 to 211.36)	293.8 (268.17 to 317.62)	0.0141	2.45 (2.43 to 2.46)
					(1.36 to 1.46)
Monaco	148 (132 to 165)	217 (193 to 240)	202.45 (181.82 to 223.52)	227.19 (204.31 to 249.2)	0.0044	0.59 (0.58 to 0.6)
					(0.41 to 0.47)
Mongolia	2227 (2017 to 2439)	5536 (4985 to 6113)	155.39 (140.16 to 171.22)	194.46 (177.59 to 213.03)	0.0099	1.59 (1.53 to 1.63)
					(0.86 to 1.12)
Montenegro	1186 (1065 to 1306)	2521 (2253 to 2799)	190.37 (173 to 209.63)	265.58 (240.86 to 292.09)	0.0131	2.67 (2.66 to 2.68)
					(1.25 to 1.37)
Morocco	31937 (29009 to 35141)	139947 (126972 to 154500)	212.54 (192.23 to 234.94)	436.35 (400.91 to 477.28)	0.0265	3.97 (3.95 to 3.99)
					(2.57 to 2.72)
Mozambique	6487 (6017 to 6949)	17320 (16066 to 18638)	87.3 (81.09 to 94.25)	120.34 (110.37 to 131.52)	0.0111	0.56 (0.55 to 0.58)
					(1.07 to 1.15)
Myanmar	43967 (40462 to 47443)	110503 (100896 to 121282)	156.35 (143.95 to 170.06)	227.91 (208.62 to 248.71)	0.0132	2.2 (2.19 to 2.21)
					(1.22 to 1.43)
Namibia	1232 (1121 to 1345)	3149 (2876 to 3444)	149.11 (136.45 to 162.98)	205.43 (186.94 to 226.07)	0.0118	1.4 (1.38 to 1.42)
					(0.97 to 1.4)
Nauru	11 (10 to 12)	16 (15 to 18)	193.17 (176.7 to 210.77)	270.6 (247.97 to 294.07)	0.0107	1.25 (1.23 to 1.26)
					(0.98 to 1.16)
Nepal	14944 (13669 to 16354)	51918 (47340 to 56893)	126.9 (115.58 to 139.92)	213.4 (195.09 to 233.73)	0.0156	2.82 (2.8 to 2.85)
					(1.49 to 1.64)
Netherlands	43688 (40415 to 47826)	82495 (74831 to 90679)	212.1 (197.74 to 230.16)	236.91 (216.42 to 259.97)	0.0046	1.72 (1.69 to 1.74)
					(0.42 to 0.5)
New Zealand	10402 (9433 to 11444)	22082 (20066 to 24306)	260.14 (238.23 to 284.21)	286.17 (262.06 to 314.59)	0.0039	1.66 (1.65 to 1.68)
					(0.35 to 0.43)
Nicaragua	5521 (5070 to 6011)	21928 (20174 to 23532)	270.34 (245.72 to 298.69)	428.19 (395 to 460.43)	0.0159	3.02 (3 to 3.03)
					(1.55 to 1.62)
Niger	5210 (4848 to 5577)	17775 (16431 to 19155)	123.65 (113.91 to 133.78)	158.33 (144.14 to 173.74)	0.0099	0.56 (0.53 to 0.57)
					(0.9 to 1.08)
Nigeria	76374 (71003 to 81942)	198612 (183851 to 213763)	136.83 (125.74 to 148.94)	180.05 (164.4 to 196.94)	0.0119	0.29 (0.25 to 0.33)
					(1.02 to 1.36)
Niue	4 (4 to 5)	6 (5 to 7)	193.14 (173.45 to 211.64)	291.46 (265.45 to 321.05)	0.014	2.43 (2.4 to 2.45)
					(1.28 to 1.52)
North Macedonia	2852 (2590 to 3145)	8292 (7526 to 9244)	149.03 (136.16 to 163.91)	259.42 (237.7 to 286.6)	0.0191	3.53 (3.48 to 3.57)
					(1.82 to 2.01)
Northern Mariana Islands	62 (54 to 70)	171 (149 to 193)	245.15 (216.34 to 273.66)	310.6 (283.06 to 340.67)	0.007	3.72 (3.6 to 3.81)
					(0.46 to 0.95)
Norway	11691 (10327 to 13095)	19538 (17683 to 21539)	162.67 (145.85 to 180.71)	201.39 (182.71 to 222.69)	0.0076	0.96 (0.94 to 0.98)
					(0.71 to 0.81)
Oman	1780 (1620 to 1955)	9021 (8146 to 9897)	226.36 (204.92 to 250.11)	442.9 (405.04 to 481.49)	0.0228	2.67 (2.63 to 2.71)
					(2.1 to 2.46)
Pakistan	101002 (93167 to 109485)	262018 (240623 to 284003)	145.29 (133.19 to 159.07)	193.28 (177.14 to 210.81)	0.011	0.92 (0.91 to 0.93)
					(1.05 to 1.14)
Palau	25 (22 to 28)	69 (60 to 77)	221.25 (192.4 to 250.71)	313.37 (282.9 to 344.24)	0.0107	3 (2.95 to 3.04)
					(0.72 to 1.43)
Palestine	3290 (3051 to 3582)	12685 (11659 to 13900)	308.03 (282.16 to 336.99)	474.96 (436.76 to 517.17)	0.0147	1.65 (1.64 to 1.66)
					(1.4 to 1.54)
Panama	3946 (3599 to 4336)	14505 (13375 to 15755)	242.26 (219.76 to 268.83)	350.46 (323.41 to 380.94)	0.0115	2.61 (2.59 to 2.62)
					(1.08 to 1.22)
Papua New Guinea	2309 (2119 to 2518)	7757 (7107 to 8416)	89.85 (81.66 to 99.58)	122.58 (111.3 to 135.31)	0.0095	1.15 (1.14 to 1.16)
					(0.81 to 1.08)
Paraguay	4697 (4302 to 5154)	17329 (15922 to 18789)	188.01 (170.97 to 208.39)	300.45 (275.99 to 326.22)	0.0152	2.68 (2.67 to 2.69)
					(1.48 to 1.57)
Peru	19120 (17745 to 20519)	86531 (79303 to 94211)	143.66 (132.22 to 155.23)	271.47 (247.36 to 296.03)	0.0228	3.73 (3.72 to 3.74)
					(2.17 to 2.4)
Philippines	66093 (61236 to 71102)	230739 (212195 to 250087)	184.17 (169.67 to 199.49)	267.29 (246.59 to 289.16)	0.0122	2.36 (2.35 to 2.37)
					(1.19 to 1.24)
Poland	68458 (60468 to 77569)	137394 (121785 to 155311)	160.55 (142.64 to 180.75)	207.93 (186.28 to 232.94)	0.0031	2.38 (2.35 to 2.42)
					(0.11 to 0.51)
Portugal	28522 (25203 to 32046)	56096 (50155 to 62052)	202.63 (181.78 to 224.84)	230.21 (206.45 to 255.76)	0.0042	2.17 (2.15 to 2.19)
					(0.35 to 0.5)
Puerto Rico	8041 (7307 to 8822)	19974 (17995 to 22047)	222.61 (202.76 to 242.93)	328.27 (299.48 to 359.27)	0.014	3.29 (3.27 to 3.3)
					(1.21 to 1.6)
Qatar	458 (413 to 505)	6640 (5839 to 7520)	318.15 (287.27 to 350.25)	506.35 (463.47 to 551.97)	0.017	2.83 (2.77 to 2.89)
					(1.54 to 1.86)
Republic of Korea	61659 (55553 to 69099)	210091 (193312 to 227334)	216.8 (196.41 to 241.73)	238.61 (220.54 to 256.88)	0.0037	3.66 (3.63 to 3.69)
					(0.29 to 0.44)
Republic of Moldova	3619 (3256 to 4078)	6381 (5699 to 7249)	84.47 (76.44 to 94.23)	123.42 (111.42 to 137.5)	0.011	2.63 (2.6 to 2.66)
					(0.88 to 1.31)
Romania	33914 (30478 to 37551)	69575 (62837 to 76720)	124.86 (113.39 to 137.57)	203.26 (186.87 to 222.14)	0.0165	3.21 (3.19 to 3.23)
					(1.54 to 1.77)
Russian Federation	241266 (218714 to 265162)	415077 (374523 to 460477)	144.37 (132.63 to 157.66)	202.71 (184.78 to 222.4)	0.0137	2.02 (1.97 to 2.06)
					(1.22 to 1.53)
Rwanda	3671 (3395 to 3966)	8595 (7878 to 9415)	95.87 (88.21 to 104.31)	125.8 (114.77 to 137.74)	0.0119	0.98 (0.92 to 1.04)
					(1.04 to 1.33)
Saint Kitts and Nevis	98 (84 to 117)	257 (216 to 304)	270.1 (236.19 to 318.68)	374.69 (327.73 to 431.25)	0.0095	2.04 (2 to 2.08)
					(0.76 to 1.15)
Saint Lucia	190 (174 to 206)	632 (576 to 689)	198.97 (181.92 to 216.07)	300.45 (275.47 to 327.04)	0.0137	3.37 (3.36 to 3.37)
					(1.24 to 1.51)
Saint Vincent and the Grenadines	145 (132 to 159)	360 (328 to 392)	188.29 (171.72 to 206.14)	272.42 (250.33 to 295.74)	0.0127	3.09 (3.07 to 3.1)
					(1.16 to 1.39)
Samoa	195 (178 to 212)	418 (385 to 453)	191.79 (175.37 to 209.54)	265.28 (243.83 to 287.53)	0.01	1.75 (1.73 to 1.77)
					(0.9 to 1.1)
San Marino	61 (54 to 69)	131 (118 to 145)	181.69 (162.95 to 201.57)	202.28 (182.27 to 224.36)	0.0038	1.46 (1.45 to 1.46)
					(0.34 to 0.42)
Sao Tome and Principe	137 (126 to 147)	299 (276 to 322)	168.84 (155.61 to 181.98)	238.22 (218.57 to 258.2)	0.0128	0.88 (0.86 to 0.9)
					(1.22 to 1.35)
Saudi Arabia	22017 (20347 to 23755)	125644 (114307 to 137042)	307.34 (282.74 to 334.59)	561.38 (524.55 to 598.58)	0.0207	3.33 (3.31 to 3.34)
					(1.94 to 2.2)
Senegal	5926 (5487 to 6357)	15042 (13943 to 16150)	136.92 (126.13 to 147.72)	169.79 (156.47 to 183.8)	0.008	0.84 (0.82 to 0.87)
					(0.74 to 0.86)
Serbia	16248 (14713 to 18049)	36850 (32874 to 40981)	142.34 (129.95 to 155.89)	238.04 (215.38 to 261.18)	0.0189	3.16 (3.13 to 3.19)
					(1.84 to 1.95)
Seychelles	124 (112 to 136)	357 (325 to 391)	213.62 (193.69 to 233.56)	319.29 (293.27 to 345.19)	0.0143	2.49 (2.47 to 2.51)
					(1.32 to 1.54)
Sierra Leone	2979 (2759 to 3213)	7556 (7019 to 8103)	124.52 (114.11 to 135.52)	165.17 (151.23 to 179.95)	0.0104	0.36 (0.3 to 0.42)
					(0.95 to 1.13)
Singapore	5552 (5280 to 5833)	22222 (20409 to 24186)	251.88 (238.83 to 265.78)	288.74 (266.38 to 313.08)	0.0054	2.68 (2.65 to 2.69)
					(0.48 to 0.59)
Slovakia	9124 (8234 to 10154)	19913 (17693 to 22312)	155.94 (141.31 to 171.78)	225.24 (202.17 to 249.45)	0.0127	2.62 (2.62 to 2.63)
					(1.23 to 1.31)
Slovenia	3318 (2985 to 3669)	8472 (7583 to 9259)	139.78 (125.68 to 154.34)	212.04 (191.79 to 231.19)	0.0157	3.11 (3.1 to 3.12)
					(1.53 to 1.6)
Solomon Islands	338 (311 to 365)	785 (721 to 850)	160.39 (148.27 to 173.82)	185.61 (168.91 to 201.79)	0.0041	0.65 (0.62 to 0.67)
					(0.34 to 0.49)
Somalia	3322 (3093 to 3560)	10491 (9719 to 11346)	96.17 (89.04 to 103.96)	113.5 (104.57 to 123.45)	0.0069	0.33 (0.32 to 0.35)
					(0.59 to 0.78)
South Africa	40350 (37011 to 43772)	110402 (101602 to 120450)	172.18 (156.99 to 188.69)	238.6 (219.25 to 260.04)	0.0109	2.07 (2.04 to 2.1)
					(0.92 to 1.27)
South Sudan	2922 (2701 to 3145)	5533 (5103 to 5977)	97.09 (89.29 to 105.58)	116.04 (106.15 to 126.56)	0.0067	0.63 (0.59 to 0.67)
					(0.61 to 0.73)
Spain	128184 (115515 to 140354)	223269 (202521 to 244192)	230.52 (209.62 to 250.52)	228.28 (206.55 to 251.09)	0.0004	1.33 (1.3 to 1.35)
					(-0.04 to 0.13)
Sri Lanka	21918 (20134 to 23835)	74773 (67129 to 81843)	186.31 (170.43 to 202.01)	287.43 (261.62 to 311.27)	0.0157	3.45 (3.41 to 3.48)
					(1.48 to 1.67)
Sudan	22528 (20598 to 24665)	77084 (70225 to 84172)	209.29 (190.01 to 230.8)	374.99 (339.59 to 413.83)	0.0206	1.86 (1.83 to 1.88)
					(2.02 to 2.1)
Suriname	510 (449 to 592)	1920 (1680 to 2273)	171.12 (149.68 to 200.03)	319.13 (281.2 to 371.62)	0.0226	3.23 (3.21 to 3.25)
					(2.12 to 2.4)
Sweden	27082 (24003 to 30282)	37205 (33018 to 41814)	170.55 (152.43 to 189.46)	172.22 (153.69 to 191.67)	0.0008	0.5 (0.49 to 0.5)
					(0.06 to 0.1)
Switzerland	24151 (21721 to 26642)	43659 (39374 to 47727)	227.22 (205.82 to 248.96)	250.68 (226.45 to 272.9)	0.0033	1.21 (1.2 to 1.21)
					(0.27 to 0.39)
Syrian Arab Republic	18046 (16519 to 19771)	57116 (52244 to 62457)	278.72 (254.79 to 307.18)	442.35 (409.46 to 480.45)	0.0182	3.66 (3.61 to 3.72)
					(1.63 to 2.01)
Taiwan (Province of China)	41201 (37842 to 44587)	117652 (111431 to 124853)	254.98 (235.7 to 273.97)	309.16 (293.8 to 327.86)	0.0067	3.15 (3.14 to 3.17)
					(0.58 to 0.76)
Tajikistan	3307 (2955 to 3693)	9457 (8411 to 10648)	87.16 (77.56 to 98.59)	141.89 (126.19 to 159.17)	0.0189	1.69 (1.65 to 1.74)
					(1.6 to 2.18)
Thailand	81665 (74350 to 89008)	303290 (279704 to 328490)	207.05 (188.33 to 226.45)	304.63 (281.88 to 327.77)	0.0135	3.85 (3.82 to 3.88)
					(1.23 to 1.46)
Timor-Leste	567 (524 to 613)	1862 (1688 to 2047)	142.07 (130.67 to 155.38)	204.73 (185.99 to 224.83)	0.014	2.27 (2.25 to 2.3)
					(1.3 to 1.5)
Togo	2545 (2366 to 2726)	8021 (7401 to 8638)	140.36 (128.76 to 152.43)	179.89 (164.43 to 194.27)	0.0096	1.3 (1.28 to 1.33)
					(0.86 to 1.07)
Tokelau	2 (2 to 2)	3 (3 to 4)	157.76 (144.55 to 173.24)	247.56 (228.19 to 270.65)	0.0154	2.03 (2 to 2.06)
					(1.52 to 1.57)
Tonga	118 (107 to 128)	211 (195 to 229)	183.82 (168.2 to 201.14)	253.75 (233.35 to 276.58)	0.0103	1.84 (1.83 to 1.85)
					(0.98 to 1.08)
Trinidad and Tobago	1639 (1490 to 1785)	5164 (4696 to 5662)	180.96 (164.73 to 197.06)	287.21 (264.16 to 312.55)	0.0164	3.52 (3.5 to 3.53)
					(1.56 to 1.73)
Tunisia	13989 (12688 to 15340)	57591 (52454 to 62748)	257.83 (234.41 to 283.58)	452.53 (414.56 to 489.31)	0.0207	3.88 (3.87 to 3.89)
					(1.93 to 2.21)
Turkey	85801 (80047 to 93067)	379089 (346877 to 413697)	228.86 (212.13 to 247.99)	432.17 (396.21 to 469.84)	0.0246	4.14 (4.12 to 4.16)
					(2.27 to 2.66)
Turkmenistan	3325 (3040 to 3565)	8427 (7740 to 9150)	124.38 (113.41 to 134.84)	184.4 (170.86 to 198.96)	0.0153	2.15 (2.12 to 2.18)
					(1.35 to 1.7)
Tuvalu	12 (11 to 13)	25 (23 to 28)	154.17 (141.27 to 168.59)	239.04 (219.29 to 260.09)	0.0139	1.86 (1.84 to 1.87)
					(1.34 to 1.45)
Uganda	7363 (6807 to 7887)	19765 (18217 to 21308)	86.23 (79.27 to 93.32)	110.28 (100.98 to 120.52)	0.0096	0.42 (0.41 to 0.44)
					(0.85 to 1.06)
Ukraine	66384 (58645 to 74973)	83909 (75754 to 93052)	101.56 (90.55 to 113.52)	128.03 (116.69 to 140.7)	0.0088	1.44 (1.41 to 1.46)
					(0.66 to 1.11)
United Arab Emirates	2122 (1917 to 2334)	28002 (24512 to 31684)	344.25 (313.56 to 375.57)	516.47 (476.76 to 558.41)	0.0137	3.43 (3.35 to 3.52)
					(1.25 to 1.49)
United Kingdom	189000 (169016 to 210888)	272176 (244416 to 300604)	202.59 (183.02 to 224.07)	215.62 (194.59 to 238.76)	0.0003	0.72 (0.71 to 0.75)
					(-0.08 to 0.14)
United Republic of Tanzania	14393 (13309 to 15544)	38375 (35473 to 41327)	103.45 (95.3 to 112.92)	130.52 (119.53 to 141.47)	0.0081	0.67 (0.66 to 0.68)
					(0.75 to 0.87)
United States of America	957953 (869583 to 1053347)	1724082 (1574583 to 1886709)	301.57 (275.33 to 330.59)	318.61 (292.23 to 345.77)	0.0002	1.14 (1.11 to 1.16)
					(-0.07 to 0.11)
United States Virgin Islands	179 (163 to 194)	512 (459 to 567)	193.74 (177.89 to 210.64)	296.73 (272.14 to 322.25)	0.0148	3.76 (3.75 to 3.78)
					(1.31 to 1.65)
Uruguay	7499 (6853 to 8262)	12562 (11564 to 13743)	191.68 (176.46 to 210.39)	232.14 (214.66 to 253.2)	0.0066	1.48 (1.47 to 1.48)
					(0.64 to 0.68)
Uzbekistan	22959 (20804 to 24921)	59752 (52943 to 66538)	154.52 (139.99 to 169.25)	220.02 (198.3 to 243.94)	0.013	1.67 (1.64 to 1.69)
					(1.14 to 1.45)
Vanuatu	123 (114 to 133)	408 (375 to 444)	141.33 (129.71 to 153.92)	205.3 (188.89 to 224.38)	0.0115	1.87 (1.85 to 1.89)
					(1.07 to 1.24)
Venezuela (Bolivarian Republic of)	27423 (25018 to 30009)	108771 (100293 to 117055)	244.83 (221.89 to 269.66)	365.27 (337.22 to 392.46)	0.0139	3.45 (3.41 to 3.49)
					(1.29 to 1.5)
Viet Nam	58213 (53173 to 63908)	187031 (168932 to 206625)	131.36 (119.47 to 144.36)	202.78 (184.11 to 221.62)	0.0167	2.86 (2.83 to 2.88)
					(1.59 to 1.75)
Yemen	12575 (11544 to 13804)	52089 (46900 to 58395)	207.26 (188.54 to 229.36)	348.08 (311.61 to 388.8)	0.0199	2.06 (2.05 to 2.07)
					(1.94 to 2.04)
Zambia	4351 (4060 to 4638)	12238 (11353 to 13113)	109.39 (101.2 to 117.89)	142.61 (130.52 to 154.96)	0.0101	0.7 (0.68 to 0.72)
					(0.91 to 1.12)
Zimbabwe	8061 (7346 to 8821)	15776 (14433 to 17160)	161.07 (146.15 to 176.8)	193.33 (176.32 to 211.6)	0.0044	1.03 (0.98 to 1.08)
					(0.15 to 0.73)
CKD, Chronic kidney disease; ASIR – age-standardised incidence rate, AAPCs, average annual percent changes, EAPCs,estimated annual percentage changes, SDI, Sociodemographic Index, UI, uncertainty interval, CI, confidence intervals.
aPer 100, 000 population.

## Sheet: Table S3
TableS3. Cases, age-standardised for CKD prevalence, their AAPCs and EAPCs from 1990 to 2019 at the global and regional levels.
Location	CKD Incidence Number(95%UIa)		CKD ASPRb		CKD_AAPCs	CKD_EAPCs	Due to diabetes mellitus type 1			Due to diabetes mellitus type 2			Due to hypertension			Due to glomerulonephritis			Due to other and unspecified causes
			(95%UI)		(95%CI)	(95%CI)
	1990	2019	1990	2019	1990-2019	EAPCs	ASIR	AAPCs	EAPCs	ASIR	AAPCs	EAPCs	ASIR	AAPCs	EAPCs	ASIR	AAPCs	EAPCs	ASIR	AAPCs	EAPCs
							2019			2019			2019			2019			2019
Global	341665580 (316588395 to 366107703)	697294307 (650045551 to 741080754)	7855.83 (7300.33 to 8372.66)	8596.21 (8015.74 to 9125.28)	1.19 (1.19 to 1.2)	0.32% (0.32 to 0.33)	63.43 (57.27 to 70.93)	0.92 (0.89 to 0.96)	1.15% (1 to 1.3)	1576.35 (1448.28 to 1700.21)	1.03 (1.02 to 1.04)	0.06% (0.04 to 0.09)	397.32 (369.52 to 426.45)	1.97 (1.96 to 1.98)	0.68% (0.65 to 0.7)	217.12 (201.31 to 233.54)	0.78 (0.78 to 0.79)	0.6% (0.58 to 0.62)	6342.15 (5905.8 to 6753.79)	1.21 (1.21 to 1.22)	0.35% (0.34 to 0.36)
High SDIa	69728476 (64860921 to 74222568)	121949243 (114528617 to 129214013)	7026.65 (6533.72 to 7475.58)	7364.77 (6889.24 to 7796.06)	1.21 (1.21 to 1.22)	0.12% (0.09 to 0.14)	85.86 (76.86 to 95.94)	0.58 (0.56 to 0.6)	0.74% (0.59 to 0.89)	1250.65 (1162.65 to 1341.5)	1.18 (1.17 to 1.19)	0.04% (0.01 to 0.07)	428.7 (397.94 to 461.2)	1.9 (1.89 to 1.9)	0.32% (0.27 to 0.36)	179.54 (165.4 to 195.08)	0.56 (0.55 to 0.56)	0.25% (0.22 to 0.28)	5420.14 (5074.98 to 5741.46)	1.19 (1.18 to 1.19)	0.1% (0.08 to 0.12)
High-middle SDIa	86186104 (79748713 to 92396598)	156233867 (145420710 to 166645780)	7781.68 (7221.18 to 8317.69)	8350.95 (7763.91 to 8901.8)	1.31 (1.3 to 1.31)	0.32% (0.29 to 0.34)	69.34 (61.32 to 78.94)	1.22 (1.16 to 1.26)	1.39% (1.23 to 1.55)	1528.13 (1398.48 to 1655.86)	1.14 (1.13 to 1.15)	0.02% (-0.01 to 0.05)	365.02 (339.43 to 392.31)	2.23 (2.22 to 2.24)	0.83% (0.78 to 0.88)	205.74 (187.73 to 225.5)	0.63 (0.63 to 0.64)	0.5% (0.45 to 0.56)	6182.85 (5743.81 to 6606.18)	1.32 (1.31 to 1.33)	0.35% (0.32 to 0.38)
Middle SDIa	107238440 (98793713 to 115911525)	239879399 (222641084 to 256277837)	8440.84 (7808.66 to 9019.18)	9491.19 (8838.42 to 10086.19)	1.65 (1.64 to 1.65)	0.48% (0.45 to 0.5)	56.68 (50.45 to 64.05)	1.21 (1.17 to 1.26)	1.62% (1.46 to 1.77)	1784.84 (1637.95 to 1928.44)	1.45 (1.44 to 1.46)	0.12% (0.09 to 0.15)	416.75 (385.88 to 448.85)	2.76 (2.75 to 2.77)	1.12% (1.07 to 1.18)	248.15 (228.43 to 268.45)	1.04 (1.04 to 1.05)	0.79% (0.75 to 0.83)	6985.12 (6498.79 to 7453.7)	1.67 (1.66 to 1.67)	0.52% (0.49 to 0.54)
Low-middle SDIa	58606755 (54034207 to 63338251)	130150778 (120811623 to 139501250)	7766.83 (7198.66 to 8314.67)	8579.86 (7996.24 to 9142.82)	1.22 (1.21 to 1.24)	0.25% (0.21 to 0.29)	54.76 (48.22 to 63.03)	1.01 (0.99 to 1.04)	1.24% (1.08 to 1.4)	1626.8 (1495.56 to 1764.1)	1.01 (0.99 to 1.03)	-0.08% (-0.14 to -0.02)	352.9 (327.45 to 379.37)	2.03 (2.01 to 2.05)	0.75% (0.71 to 0.8)	219.37 (201.82 to 236.96)	0.91 (0.9 to 0.92)	0.55% (0.53 to 0.56)	6326.05 (5887.22 to 6759.85)	1.26 (1.24 to 1.28)	0.3% (0.26 to 0.34)
Low SDIa	19739260 (18257509 to 21321399)	48697433 (45051540 to 52510457)	6338.15 (5882.6 to 6789.29)	7057.41 (6568.24 to 7529.2)	0.51 (0.49 to 0.52)	0.34% (0.32 to 0.36)	55.51 (48.49 to 62.97)	0.9 (0.88 to 0.93)	1.25% (1.06 to 1.43)	1325.6 (1218.77 to 1433.87)	0.19 (0.17 to 0.2)	0.01% (-0.04 to 0.06)	280.2 (259.47 to 303.25)	0.96 (0.95 to 0.97)	0.91% (0.88 to 0.94)	180.33 (165.12 to 196.61)	0.75 (0.74 to 0.76)	0.62% (0.59 to 0.65)	5215.77 (4846.39 to 5581.55)	0.55 (0.54 to 0.56)	0.38% (0.36 to 0.4)
Central Asia	4449302 (4111416 to 4803700)	8154316 (7511871 to 8784584)	8137.03 (7524.1 to 8741.66)	9524.26 (8802.23 to 10175.81)	1.06 (1.05 to 1.06)	0.59% (0.53 to 0.65)	86.79 (69.4 to 110.56)	1.26 (1.22 to 1.29)	1.35% (1.11 to 1.59)	1693.4 (1553.87 to 1845.1)	0.81 (0.8 to 0.81)	0.22% (0.17 to 0.26)	376.93 (345.25 to 410.66)	1.72 (1.71 to 1.73)	1.42% (1.27 to 1.57)	288.2 (248.75 to 330.11)	1.12 (1.09 to 1.13)	1% (0.9 to 1.09)	7078.95 (6542.04 to 7572.15)	1.09 (1.08 to 1.09)	0.62% (0.56 to 0.68)
Central Europe	9148559 (8443717 to 9807346)	13571876 (12652465 to 14461728)	6605.48 (6109.43 to 7070.96)	7564.59 (7024.38 to 8040.5)	1.63 (1.63 to 1.63)	0.42% (0.4 to 0.44)	68.43 (57.42 to 81.78)	1.64 (1.61 to 1.67)	2.03% (1.86 to 2.2)	1338.32 (1232.46 to 1445.35)	1.36 (1.36 to 1.37)	0.05% (0.01 to 0.08)	364.9 (336 to 396.94)	2.85 (2.84 to 2.85)	1.06% (1.01 to 1.12)	179.32 (162.66 to 197.32)	0.71 (0.71 to 0.71)	0.35% (0.33 to 0.38)	5613.61 (5201.72 to 5968.6)	1.64 (1.64 to 1.64)	0.46% (0.43 to 0.48)
Eastern Europe	24381509 (22552748 to 26323666)	30129068 (27955697 to 32292362)	9409.89 (8700.06 to 10160.11)	10377.83 (9616.95 to 11142.47)	1 (0.99 to 1.01)	0.39% (0.34 to 0.44)	156.02 (135.02 to 181.61)	1.89 (1.81 to 1.95)	2.41% (2.15 to 2.67)	1781.78 (1633.91 to 1931.68)	0.75 (0.74 to 0.76)	-0.07% (-0.11 to -0.04)	370.64 (340.32 to 402.12)	1.96 (1.93 to 1.99)	1.08% (0.96 to 1.2)	287.9 (260.33 to 319.42)	0.61 (0.6 to 0.63)	0.71% (0.62 to 0.79)	7781.48 (7202.66 to 8361.46)	1.02 (1.01 to 1.03)	0.43% (0.38 to 0.48)
Australasia	1412520 (1333534 to 1487370)	2949895 (2769086 to 3128018)	6177.9 (5831.64 to 6510.55)	6532.01 (6133.49 to 6925.11)	1.31 (1.29 to 1.33)	0.22% (0.2 to 0.23)	104.77 (78.36 to 139.46)	1.03 (0.98 to 1.08)	1.44% (1.19 to 1.69)	1012.3 (937 to 1096.36)	1.25 (1.23 to 1.26)	0.07% (0.03 to 0.12)	406.43 (373.81 to 443.46)	2.03 (1.99 to 2.07)	0.4% (0.36 to 0.44)	146.11 (124.04 to 173.97)	0.85 (0.83 to 0.86)	0.52% (0.48 to 0.56)	4862.41 (4565.11 to 5169.9)	1.28 (1.25 to 1.3)	0.2% (0.18 to 0.22)
High-income Asia Pacific	16553826 (15424819 to 17679406)	31004177 (29116760 to 32934313)	8433.41 (7860.45 to 8971.08)	8231.15 (7714.65 to 8729.32)	1.91 (1.9 to 1.93)	-0.1% (-0.12 to -0.08)	86.56 (70.16 to 104.8)	0.33 (0.29 to 0.38)	0.68% (0.47 to 0.89)	1486.78 (1379.2 to 1599.84)	1.76 (1.75 to 1.78)	-0.2% (-0.22 to -0.17)	436.08 (405.09 to 471.98)	3.19 (3.17 to 3.2)	0.12% (0.09 to 0.15)	165.6 (150.81 to 182.66)	0.41 (0.38 to 0.43)	-0.3% (-0.37 to -0.23)	6056.16 (5677.34 to 6427.48)	1.9 (1.88 to 1.92)	-0.1% (-0.13 to -0.07)
High-income North America	26226568 (24325790 to 28067566)	43975506 (41111577 to 46803082)	7750.33 (7175.26 to 8252.76)	7982.58 (7433.75 to 8484.6)	0.9 (0.87 to 0.91)	0.03% (-0.02 to 0.08)	104.29 (93.24 to 117.35)	0.05 (0.03 to 0.06)	0.11% (0.02 to 0.2)	1320.68 (1220.86 to 1417.1)	1.09 (1.07 to 1.11)	0.18% (0.13 to 0.22)	488.93 (449.58 to 531.23)	1.31 (1.29 to 1.33)	0.12% (0.03 to 0.22)	206.05 (187.59 to 226.88)	0.3 (0.28 to 0.32)	0% (-0.08 to 0.09)	5862.69 (5465.98 to 6232.97)	0.84 (0.83 to 0.86)	-0.01% (-0.06 to 0.04)
Western Europe	29049159 (27041898 to 30993200)	45436632 (42652870 to 48233704)	5488.94 (5116.7 to 5832.82)	5690.53 (5326.14 to 6020.93)	1.11 (1.1 to 1.11)	0.08% (0.06 to 0.1)	70.92 (61.1 to 81.65)	1.21 (1.15 to 1.26)	1.72% (1.34 to 2.09)	938.14 (871.53 to 1003.36)	0.89 (0.89 to 0.9)	-0.19% (-0.25 to -0.13)	336.6 (311.37 to 363.06)	1.73 (1.72 to 1.73)	0.28% (0.24 to 0.33)	119.8 (108.8 to 132.87)	0.39 (0.38 to 0.4)	0.04% (0.02 to 0.07)	4225.07 (3955.91 to 4480.46)	1.12 (1.11 to 1.12)	0.1% (0.08 to 0.13)
Andean Latin America	1755205 (1520025 to 2061213)	5320873 (4705489 to 6069481)	7004.76 (6076.38 to 8070.59)	9101.2 (8067.32 to 10290.91)	2.08 (2.08 to 2.09)	0.93% (0.91 to 0.94)	64.04 (46.67 to 86.35)	1.06 (1.01 to 1.1)	1.33% (1.15 to 1.51)	1660.07 (1426 to 1945.63)	1.91 (1.9 to 1.91)	0.53% (0.51 to 0.56)	465.43 (424.46 to 508.86)	3.63 (3.62 to 3.64)	1.99% (1.9 to 2.08)	237.65 (202.34 to 277.86)	1.59 (1.57 to 1.6)	1.26% (1.21 to 1.31)	6674.17 (5913.06 to 7572.21)	2.08 (2.07 to 2.09)	0.95% (0.93 to 0.97)
Caribbean	1974578 (1836213 to 2108929)	4293692 (4026375 to 4568682)	6840.61 (6371.07 to 7299.12)	8457.06 (7927.23 to 8994.33)	1.69 (1.69 to 1.7)	0.74% (0.7 to 0.78)	43.83 (34.44 to 56.98)	1.09 (1.07 to 1.12)	1.4% (1.28 to 1.52)	1524.92 (1405.22 to 1646.62)	1.39 (1.38 to 1.4)	0.33% (0.31 to 0.35)	457.6 (419.97 to 496.94)	2.8 (2.79 to 2.81)	1.46% (1.37 to 1.55)	256.98 (229.86 to 287.43)	1.32 (1.31 to 1.32)	1.01% (0.95 to 1.08)	6173.73 (5782.09 to 6554.25)	1.72 (1.72 to 1.72)	0.78% (0.74 to 0.82)
Central Latin America	10308857 (9548734 to 11027082)	29529926 (27676772 to 31265590)	9865 (9168.77 to 10521.68)	12139.27 (11377.05 to 12843.88)	2.2 (2.2 to 2.21)	0.68% (0.64 to 0.71)	48.17 (40.65 to 57.58)	0.97 (0.95 to 0.99)	1.32% (1.24 to 1.4)	2174.88 (2015.47 to 2342.85)	1.94 (1.93 to 1.94)	0.3% (0.27 to 0.32)	705.04 (653.68 to 760.29)	3.42 (3.41 to 3.43)	1.25% (1.18 to 1.32)	379.3 (347.07 to 412.53)	1.76 (1.76 to 1.77)	1.18% (1.13 to 1.24)	8832.19 (8293.76 to 9362.72)	2.22 (2.22 to 2.23)	0.71% (0.67 to 0.74)
Southern Latin America	2852294 (2658312 to 3038141)	5719655 (5377161 to 6077577)	6199.61 (5786.14 to 6591)	7174.32 (6750.95 to 7629.01)	1.38 (1.37 to 1.39)	0.54% (0.49 to 0.59)	72.35 (52.13 to 98.57)	0.24 (0.18 to 0.3)	0.46% (0.27 to 0.65)	1226.92 (1133.37 to 1327.77)	1.34 (1.34 to 1.35)	0.44% (0.41 to 0.47)	413.43 (378.62 to 449.12)	2.15 (2.13 to 2.16)	0.96% (0.87 to 1.04)	161.23 (137.41 to 189.24)	0.68 (0.66 to 0.69)	0.49% (0.42 to 0.56)	5300.38 (4978.74 to 5645.66)	1.37 (1.36 to 1.37)	0.53% (0.48 to 0.58)
Tropical Latin America	7075809 (6576653 to 7550258)	17896766 (16755814 to 18992363)	6482.97 (6054.23 to 6886)	7399.15 (6923.65 to 7835.63)	1.9 (1.9 to 1.91)	0.42% (0.39 to 0.45)	72.71 (62.75 to 84.64)	1.97 (1.94 to 2.01)	1.63% (1.37 to 1.9)	1255.66 (1161.7 to 1346.01)	1.72 (1.71 to 1.73)	0.08% (0.05 to 0.11)	409.5 (378.35 to 443.76)	2.92 (2.92 to 2.93)	0.78% (0.71 to 0.84)	216.79 (197.11 to 239.58)	0.94 (0.94 to 0.95)	0.49% (0.45 to 0.53)	5444.5 (5111.32 to 5784.04)	1.93 (1.92 to 1.93)	0.46% (0.42 to 0.5)
North Africa and Middle East	15774468 (14732341 to 16764819)	49799389 (46524529 to 52818543)	7697.07 (7182.72 to 8168.78)	10589.67 (9930.4 to 11229.54)	2.03 (2.02 to 2.04)	1.17% (1.13 to 1.22)	79.32 (67.83 to 94.6)	1.94 (1.93 to 1.96)	1.81% (1.77 to 1.86)	1762.51 (1636.48 to 1893.37)	1.76 (1.75 to 1.77)	0.79% (0.76 to 0.82)	698.77 (643.82 to 756.88)	3.11 (3.11 to 3.12)	1.98% (1.88 to 2.08)	280.59 (255.46 to 307.44)	1.61 (1.61 to 1.62)	1.33% (1.31 to 1.36)	7772.02 (7296.1 to 8235.65)	2.05 (2.04 to 2.06)	1.19% (1.14 to 1.24)
Southeast Asia	31005506 (28510489 to 33656957)	71137121 (65936755 to 76348216)	9351.48 (8661.82 to 10057.66)	10803.4 (10057.32 to 11534.34)	1.61 (1.6 to 1.61)	0.5% (0.49 to 0.52)	51.16 (44.26 to 59.12)	0.85 (0.79 to 0.89)	1.48% (1.14 to 1.81)	2094.35 (1918.32 to 2276.54)	1.4 (1.39 to 1.41)	0.12% (0.08 to 0.15)	434.02 (402.64 to 466.81)	2.73 (2.72 to 2.74)	1.28% (1.24 to 1.31)	275.9 (253.31 to 300.41)	1.17 (1.17 to 1.18)	0.77% (0.75 to 0.79)	7947.99 (7386.1 to 8512.35)	1.64 (1.64 to 1.65)	0.56% (0.54 to 0.57)
South Asia	60222449 (55456441 to 65289016)	139507743 (128992130 to 150327501)	8186.89 (7582.95 to 8782.32)	8847.66 (8206.45 to 9453.58)	1.22 (1.19 to 1.26)	0.11% (0.03 to 0.18)	54.24 (47.8 to 62.3)	0.85 (0.81 to 0.9)	1.17% (0.95 to 1.39)	1714.22 (1569.95 to 1864.4)	1.05 (1.01 to 1.08)	-0.2% (-0.31 to -0.1)	333.08 (309.11 to 358.99)	1.85 (1.82 to 1.87)	0.47% (0.39 to 0.55)	214.35 (196.49 to 232.18)	0.8 (0.78 to 0.82)	0.4% (0.37 to 0.43)	6531.77 (6059.18 to 6994)	1.28 (1.24 to 1.32)	0.15% (0.08 to 0.23)
East Asia	82943215 (76248765 to 90185751)	156838754 (144507123 to 169062378)	7989.69 (7377.2 to 8599.68)	8180.65 (7568.21 to 8798.3)	1.56 (1.54 to 1.58)	0.29% (0.2 to 0.37)	40.06 (34.58 to 46.59)	0.99 (0.93 to 1.04)	1.07% (0.93 to 1.21)	1614.67 (1465.8 to 1768.41)	1.46 (1.45 to 1.48)	0.02% (-0.07 to 0.11)	307.77 (285.54 to 332.4)	2.58 (2.55 to 2.61)	0.69% (0.57 to 0.81)	187.54 (170.65 to 205.99)	0.56 (0.54 to 0.58)	0.39% (0.28 to 0.51)	6030.6 (5569.44 to 6512.24)	1.59 (1.57 to 1.62)	0.33% (0.25 to 0.42)
Oceania	358143 (327639 to 391329)	897223 (819598 to 974964)	8440.17 (7784.51 to 9111.81)	9296.4 (8596.13 to 9971.06)	0.69 (0.69 to 0.69)	0.3% (0.29 to 0.31)	29.82 (20.85 to 43.07)	0.31 (0.31 to 0.32)	0.46% (0.41 to 0.51)	1870.4 (1692.5 to 2060.51)	0.37 (0.36 to 0.38)	-0.03% (-0.06 to 0)	342.62 (310.6 to 377.81)	1.22 (1.21 to 1.23)	0.76% (0.72 to 0.79)	253.96 (214.33 to 302.6)	0.77 (0.76 to 0.77)	0.52% (0.49 to 0.54)	6799.61 (6265.05 to 7325.06)	0.76 (0.75 to 0.76)	0.36% (0.35 to 0.37)
Central Sub-Saharan Africa	1690667 (1554505 to 1841095)	4524892 (4164552 to 4907569)	5306.9 (4899.19 to 5732.96)	5867.73 (5434.29 to 6284.81)	0.42 (0.42 to 0.42)	0.36% (0.32 to 0.39)	41.58 (31.21 to 55.93)	0.75 (0.73 to 0.77)	1% (0.83 to 1.18)	1114.36 (1016.32 to 1221.23)	0.04 (0.03 to 0.05)	0% (-0.04 to 0.03)	208.45 (188.72 to 232.08)	0.95 (0.94 to 0.96)	1.02% (0.93 to 1.12)	143.9 (121.14 to 172.81)	0.69 (0.68 to 0.7)	0.59% (0.54 to 0.65)	4359.43 (4033.92 to 4691.66)	0.48 (0.47 to 0.48)	0.41% (0.38 to 0.44)
Eastern Sub-Saharan Africa	5544766 (5116085 to 5997224)	13916313 (12839686 to 15065982)	5254.32 (4862.09 to 5638.51)	5800.09 (5395.2 to 6210.24)	0.5 (0.5 to 0.51)	0.36% (0.33 to 0.38)	59.31 (51.12 to 68.67)	1.08 (1.06 to 1.1)	1.41% (1.22 to 1.6)	1097.74 (1012.52 to 1186.64)	0.17 (0.16 to 0.18)	0.05% (0.02 to 0.08)	209.65 (193.05 to 227.07)	0.89 (0.88 to 0.9)	0.89% (0.82 to 0.96)	145.98 (132.87 to 159.86)	0.68 (0.66 to 0.69)	0.57% (0.51 to 0.63)	4287.4 (3985.72 to 4604.72)	0.56 (0.55 to 0.56)	0.39% (0.37 to 0.42)
Southern Sub-Saharan Africa	2297401 (2131831 to 2464831)	5023507 (4663864 to 5366217)	6633.49 (6172.65 to 7075.02)	7769.91 (7260.61 to 8261.86)	1.32 (1.31 to 1.33)	0.53% (0.45 to 0.61)	64.4 (53.85 to 77.55)	1 (0.97 to 1.02)	1.04% (0.83 to 1.26)	1382.43 (1276.29 to 1490.27)	1.16 (1.15 to 1.17)	0.24% (0.18 to 0.3)	375.96 (347.29 to 406.62)	2 (1.97 to 2.02)	0.99% (0.8 to 1.18)	216.52 (194.28 to 240.61)	0.97 (0.96 to 0.98)	0.67% (0.51 to 0.82)	5730.59 (5344.29 to 6103.92)	1.33 (1.32 to 1.34)	0.56% (0.49 to 0.64)
Western Sub-Saharan Africa	6640781 (6163008 to 7139441)	17666985 (16403104 to 18953008)	5768.63 (5363.39 to 6151.96)	6678.91 (6225.96 to 7102.83)	0.4 (0.4 to 0.41)	0.56% (0.52 to 0.59)	76.28 (66.7 to 87.09)	0.87 (0.84 to 0.9)	1.15% (1.02 to 1.29)	1156.15 (1065.21 to 1241.99)	0.09 (0.08 to 0.09)	0.29% (0.26 to 0.31)	295.01 (272.29 to 319.58)	0.7 (0.68 to 0.72)	1.12% (1.04 to 1.21)	189.26 (173.34 to 207.04)	0.68 (0.66 to 0.69)	0.7% (0.64 to 0.75)	4962.21 (4615.37 to 5276.68)	0.43 (0.42 to 0.43)	0.58% (0.54 to 0.61)
CKD, Chronic kidney disease; ASPR – age-standardised prevalence rate, AAPCs, average annual percent changes, EAPCs,estimated annual percentage changes, SDI, Sociodemographic Index, UI, uncertainty interval, CI, confidence intervals.
aLow SDI: SDI < 0.46; low-middle SDI: 0.46–0.64; middle SDI: 0.65–0.74; high-middle SDI: 0.75–0.85; high SDI: SDI > 0.85.
bPer 100, 000 population.

## Sheet: Table S4
TableS4. Cases, age-standardized prevalence rates of CKD, their AAPCs and EAPCs for 204 countries and territories from 1990 to 2019.
Location	CKD Prevalence Number (95%UI)		CKD ASPRa (95%UI)		CKD_EAPCs	CKD_AAPCs
					(95%CI)	(95%CI)
	1990	2019	1990	2019	1990-2019	1990-2019
Afghanistan	532556 (495077 to 570686)	1625347 (1506824 to 1740785)	7202 (6684.12 to 7702.91)	9399.45 (8719.93 to 10084.15)	1% (0.94 to 1.06)	-0.3 (-0.33 to -0.27)
Albania	158675 (146129 to 171400)	273841 (254724 to 291759)	6242.19 (5781.18 to 6696.74)	7427.72 (6929.38 to 7905.34)	0.64% (0.61 to 0.67)	2.59 (2.56 to 2.61)
Algeria	1137607 (1059081 to 1214416)	3772934 (3510259 to 4030591)	7757.7 (7236.3 to 8306.92)	10666 (9928.08 to 11407.85)	1.12% (1.08 to 1.17)	2.43 (2.42 to 2.44)
American Samoa	3227 (2978 to 3502)	5945 (5527 to 6364)	10156.16 (9433.51 to 10951.29)	11986 (11141.72 to 12780.35)	0.55% (0.51 to 0.59)	1.65 (1.64 to 1.65)
Andorra	3028 (2797 to 3255)	7255 (6709 to 7746)	5475.44 (5070.59 to 5860.07)	5593.55 (5185.45 to 5963.26)	0.08% (0.03 to 0.13)	1.55 (1.52 to 1.59)
Angola	304125 (277794 to 333081)	988079 (905585 to 1073609)	5136.36 (4739.2 to 5531.97)	5905.33 (5467.89 to 6331.37)	0.51% (0.47 to 0.56)	0.37 (0.36 to 0.37)
Antigua and Barbuda	4310 (3974 to 4670)	10577 (9686 to 11649)	7810.37 (7186.34 to 8474.83)	10588.45 (9727.37 to 11647.6)	1.14% (1.07 to 1.21)	1.79 (1.77 to 1.8)
Argentina	1956469 (1823524 to 2089439)	3663548 (3437707 to 3903005)	6203.57 (5779.45 to 6620.53)	7036.83 (6601.5 to 7501.36)	0.46% (0.41 to 0.52)	1.1 (1.09 to 1.11)
Armenia	240001 (219592 to 260588)	350497 (322955 to 376459)	7831.26 (7171.82 to 8476.43)	9308.74 (8555.69 to 10000.98)	0.63% (0.59 to 0.67)	1.75 (1.74 to 1.76)
Australia	1171757 (1106983 to 1235404)	2486707 (2337426 to 2641295)	6150.61 (5818.35 to 6484.24)	6509.66 (6118.47 to 6895.28)	0.22% (0.2 to 0.24)	1.31 (1.28 to 1.33)
Austria	591618 (546904 to 636450)	980331 (910841 to 1045990)	5426.94 (5023.64 to 5821.14)	6100.56 (5689.17 to 6493.15)	0.38% (0.35 to 0.42)	1.28 (1.27 to 1.29)
Azerbaijan	480088 (441968 to 519009)	1023919 (942568 to 1106320)	8043.59 (7415.88 to 8646.15)	9734.21 (9014.19 to 10393.77)	0.69% (0.62 to 0.75)	1.46 (1.45 to 1.47)
Bahamas	14311 (13288 to 15351)	35670 (33301 to 38021)	7420.65 (6932.55 to 7940.24)	8948.5 (8385.4 to 9511.72)	0.63% (0.56 to 0.71)	1.83 (1.83 to 1.84)
Bahrain	23089 (21266 to 25095)	130658 (120387 to 141052)	8242.7 (7701.66 to 8781.87)	11346.5 (10610.04 to 12130.92)	1.2% (1.11 to 1.28)	2.41 (2.39 to 2.42)
Bangladesh	3818338 (3495713 to 4160543)	9820444 (9058476 to 10562874)	5872.42 (5412.8 to 6338.43)	6808.6 (6301.44 to 7304.07)	0.47% (0.43 to 0.52)	1.97 (1.97 to 1.98)
Barbados	20233 (18834 to 21544)	38310 (35660 to 40909)	7317.77 (6786.22 to 7828.26)	8949.93 (8361.79 to 9530.56)	0.69% (0.64 to 0.75)	1.66 (1.66 to 1.67)
Belarus	1035642 (952968 to 1117760)	1244939 (1151729 to 1339621)	8667.08 (7948.59 to 9384.82)	9427.09 (8708.18 to 10162.41)	0.31% (0.22 to 0.39)	0.98 (0.97 to 0.98)
Belgium	790461 (732703 to 848341)	1183865 (1104186 to 1262608)	5615.92 (5218.01 to 6007.05)	5849.06 (5481.66 to 6237.62)	0.16% (0.13 to 0.2)	0.93 (0.92 to 0.94)
Belize	8297 (7722 to 8882)	29768 (27893 to 31774)	7227.33 (6709.76 to 7750.98)	9172.01 (8632.62 to 9766.67)	0.81% (0.78 to 0.85)	1.69 (1.69 to 1.69)
Benin	154278 (142907 to 166142)	462682 (428906 to 497284)	5717.08 (5309.07 to 6121.66)	6589.27 (6131.8 to 7026.01)	0.51% (0.48 to 0.54)	0.48 (0.47 to 0.48)
Bermuda	4583 (4246 to 4905)	9514 (8868 to 10174)	7058.65 (6587.54 to 7544.97)	8729.02 (8128.45 to 9314.62)	0.75% (0.68 to 0.82)	2.29 (2.28 to 2.3)
Bhutan	24890 (22932 to 27027)	54565 (50404 to 58593)	6882.26 (6368.22 to 7388.47)	8226.24 (7635.12 to 8796.67)	0.68% (0.65 to 0.71)	2 (1.99 to 2.02)
Bolivia (Plurinational State of)	240006 (223258 to 257410)	704374 (658066 to 750316)	5959.44 (5557.93 to 6342.47)	7304.97 (6833.6 to 7761.22)	0.72% (0.7 to 0.73)	1.57 (1.56 to 1.58)
Bosnia and Herzegovina	275960 (254940 to 297275)	388287 (362072 to 414453)	6276.84 (5821.47 to 6738.49)	7735.12 (7194.34 to 8256.51)	0.84% (0.79 to 0.89)	2.34 (2.32 to 2.37)
Botswana	46805 (43177 to 50650)	135646 (124909 to 146156)	6259.75 (5794.3 to 6715.1)	7741.2 (7206.19 to 8257.59)	0.71% (0.64 to 0.77)	1.66 (1.65 to 1.67)
Brazil	6906078 (6418036 to 7371903)	17401508 (16283962 to 18468672)	6485.33 (6057.61 to 6888.21)	7378.42 (6906.11 to 7818.07)	0.41% (0.37 to 0.44)	1.91 (1.9 to 1.91)
Brunei Darussalam	13526 (12400 to 14708)	34353 (31572 to 37220)	9311.77 (8651.67 to 9936.31)	9578.55 (8886.28 to 10294.58)	0.1% (0.03 to 0.17)	1.41 (1.41 to 1.42)
Bulgaria	720871 (667817 to 773299)	943475 (879729 to 1005724)	6625.96 (6120.13 to 7095.05)	8077.17 (7536.37 to 8607.49)	0.69% (0.66 to 0.72)	1.72 (1.72 to 1.72)
Burkina Faso	298866 (276095 to 321615)	805422 (746327 to 866649)	5460.07 (5046.55 to 5846.63)	6296.84 (5864.37 to 6707.6)	0.54% (0.5 to 0.57)	0.44 (0.43 to 0.44)
Burundi	164192 (150610 to 178721)	370957 (338960 to 403484)	5083.48 (4687.9 to 5472.33)	5468.54 (5039.99 to 5873.99)	0.3% (0.27 to 0.33)	0.16 (0.14 to 0.18)
Cabo Verde	13839 (12909 to 14799)	34199 (31739 to 36632)	5666.84 (5256.92 to 6067.22)	6944.66 (6457.68 to 7403.78)	0.78% (0.74 to 0.83)	1.5 (1.49 to 1.51)
Cambodia	513006 (469146 to 556603)	1318853 (1217290 to 1429307)	8305.74 (7632.67 to 8972.9)	9410.04 (8733.27 to 10086.76)	0.43% (0.4 to 0.46)	1.64 (1.64 to 1.65)
Cameroon	379537 (352724 to 406291)	1318226 (1224118 to 1409990)	6364.35 (5935 to 6787.08)	7789.71 (7267.38 to 8308.27)	0.77% (0.72 to 0.82)	0.75 (0.74 to 0.76)
Canada	1954955 (1802099 to 2114010)	3729186 (3474961 to 3982367)	6189.97 (5727.28 to 6679.12)	6339.9 (5885.05 to 6761.98)	0.2% (0.16 to 0.24)	1.22 (1.21 to 1.23)
Central African Republic	84455 (77442 to 92076)	178883 (164177 to 194728)	5155.35 (4743.34 to 5566.32)	5608.5 (5193.23 to 6024.97)	0.33% (0.3 to 0.37)	0.32 (0.32 to 0.33)
Chad	193827 (179916 to 207999)	503284 (465796 to 543224)	5491.12 (5095.3 to 5874.05)	6107.63 (5660.84 to 6534.91)	0.39% (0.34 to 0.44)	-0.16 (-0.17 to -0.16)
Chile	683882 (632049 to 732294)	1740149 (1624674 to 1859783)	6292.53 (5828.26 to 6727.32)	7654.22 (7151.67 to 8159.03)	0.74% (0.68 to 0.79)	2.15 (2.14 to 2.16)
China	79796096 (73296333 to 86797724)	150497490 (138612025 to 162338825)	7957.92 (7345.01 to 8570.05)	8124.75 (7511.86 to 8745)	0.28% (0.2 to 0.37)	1.55 (1.53 to 1.57)
Colombia	1933458 (1782117 to 2075984)	5218662 (4850571 to 5588159)	8696.5 (8061.59 to 9306.54)	9997.77 (9301.31 to 10704.49)	0.44% (0.41 to 0.47)	2.12 (2.1 to 2.13)
Comoros	14929 (13798 to 16137)	33639 (30971 to 36350)	5278.28 (4897.88 to 5688.68)	5846.15 (5419.31 to 6283.29)	0.38% (0.35 to 0.41)	1.33 (1.33 to 1.34)
Congo	79876 (73500 to 86783)	224572 (206711 to 243193)	5547.38 (5118.93 to 5968.72)	6200.58 (5768.78 to 6638.74)	0.44% (0.4 to 0.48)	0.93 (0.92 to 0.93)
Cook Islands	1395 (1281 to 1508)	2513 (2341 to 2693)	9533.39 (8800.62 to 10265.73)	11506.42 (10695.06 to 12320.55)	0.62% (0.59 to 0.65)	2.25 (2.23 to 2.27)
Costa Rica	249393 (235572 to 263531)	660836 (630031 to 694210)	12294.81 (11698.21 to 12901.56)	12859.29 (12284.46 to 13498.62)	0.16% (0.15 to 0.16)	1.86 (1.86 to 1.87)
CÃ´te d'Ivoire	394805 (365391 to 428100)	1080837 (1004462 to 1167023)	6061.88 (5639.02 to 6469.04)	6833.38 (6354.83 to 7290.72)	0.45% (0.41 to 0.49)	0.85 (0.85 to 0.86)
Croatia	403474 (372123 to 434657)	580415 (540029 to 619670)	6808.06 (6274.78 to 7287.09)	7988.6 (7443.92 to 8508.02)	0.62% (0.6 to 0.65)	1.76 (1.75 to 1.77)
Cuba	698317 (650213 to 750313)	1351977 (1261426 to 1447441)	6536.56 (6080.16 to 7005.22)	8133.58 (7577.02 to 8680.88)	0.76% (0.74 to 0.78)	2.14 (2.13 to 2.15)
Cyprus	47855 (44028 to 51757)	115294 (105907 to 124070)	6085.96 (5635.87 to 6527.91)	6347.36 (5875.5 to 6792.32)	0.19% (0.12 to 0.25)	1.23 (1.22 to 1.24)
Czechia	830143 (770485 to 891161)	1303239 (1212251 to 1400783)	6634.25 (6156.14 to 7134.48)	7544.86 (6988.45 to 8061.99)	0.44% (0.42 to 0.47)	1.45 (1.45 to 1.46)
Democratic People's Republic of Korea	1468425 (1356029 to 1591770)	2658404 (2463523 to 2858969)	8170.32 (7566.26 to 8786.56)	8586.62 (7943 to 9198.32)	0.17% (0.13 to 0.21)	1.29 (1.29 to 1.3)
Democratic Republic of the Congo	1171494 (1076951 to 1276385)	2995759 (2751496 to 3245584)	5330.58 (4924.41 to 5767.32)	5811.14 (5381.74 to 6237.73)	0.29% (0.26 to 0.33)	0.41 (0.4 to 0.41)
Denmark	393878 (363565 to 424914)	579904 (538681 to 620162)	5350.46 (4940.26 to 5745.43)	5859.19 (5459.47 to 6228.97)	0.37% (0.34 to 0.39)	0.92 (0.91 to 0.92)
Djibouti	13127 (11989 to 14371)	51408 (47006 to 56074)	5148.82 (4753.48 to 5546.11)	5938.14 (5517.7 to 6354.42)	0.56% (0.51 to 0.6)	1.59 (1.58 to 1.6)
Dominica	5495 (5137 to 5842)	7903 (7431 to 8395)	8017.81 (7475.21 to 8552.6)	9502.32 (8920.16 to 10073.65)	0.58% (0.49 to 0.66)	1.52 (1.51 to 1.53)
Dominican Republic	300319 (276094 to 323581)	790697 (736906 to 843932)	6203.45 (5742.67 to 6630.39)	7941.62 (7411.07 to 8459.41)	0.79% (0.75 to 0.83)	1.94 (1.93 to 1.94)
Ecuador	410067 (380278 to 441208)	1379176 (1287632 to 1469974)	6142.88 (5707.55 to 6586.2)	8753.42 (8181.93 to 9331.78)	1.24% (1.19 to 1.28)	2.27 (2.26 to 2.28)
Egypt	2641248 (2456360 to 2825047)	7509548 (6986605 to 8029398)	7727.2 (7179.19 to 8259.92)	10929.08 (10176.81 to 11678.59)	1.2% (1.14 to 1.26)	1.63 (1.63 to 1.64)
El Salvador	308267 (285699 to 331003)	704461 (657283 to 750525)	8841.49 (8206.23 to 9498.78)	11660.41 (10869.61 to 12442.88)	1.01% (0.97 to 1.04)	2.28 (2.27 to 2.29)
Equatorial Guinea	13188 (12075 to 14350)	50418 (46326 to 54534)	5191.78 (4780.16 to 5623.53)	6409.35 (5927.66 to 6850.18)	0.83% (0.78 to 0.87)	0.51 (0.5 to 0.52)
Eritrea	79609 (72758 to 87555)	229288 (210817 to 249412)	4935.13 (4572.96 to 5339.55)	5576.29 (5171.05 to 5975.11)	0.42% (0.39 to 0.44)	0.87 (0.87 to 0.88)
Estonia	168477 (155107 to 181332)	210095 (194977 to 224929)	9095.06 (8394.43 to 9774.31)	10405.49 (9639.53 to 11174.08)	0.54% (0.48 to 0.6)	1.4 (1.39 to 1.41)
Eswatini	27885 (25656 to 30152)	59242 (54686 to 63900)	6701.71 (6211.92 to 7191.37)	7819.25 (7256.82 to 8382.53)	0.5% (0.39 to 0.6)	1.41 (1.4 to 1.42)
Ethiopia	1416911 (1304076 to 1538174)	3461775 (3183268 to 3774571)	4972.93 (4602.21 to 5356.31)	5554.13 (5134.5 to 5967.15)	0.41% (0.37 to 0.46)	0.53 (0.53 to 0.54)
Fiji	52818 (48374 to 57583)	93936 (86631 to 100936)	10086.9 (9332.32 to 10871.05)	11356.62 (10560.13 to 12125.2)	0.36% (0.34 to 0.38)	1.36 (1.35 to 1.37)
Finland	325541 (301198 to 348152)	535441 (498646 to 570560)	4969.05 (4596.9 to 5303.12)	5296.69 (4925.92 to 5637)	0.14% (0.11 to 0.17)	1.38 (1.36 to 1.39)
France	3901666 (3632325 to 4164416)	6525468 (6075025 to 7009070)	5042.31 (4691.23 to 5403.3)	5434.93 (5047.67 to 5814.27)	0.25% (0.23 to 0.27)	1.31 (1.31 to 1.32)
Gabon	37529 (34662 to 40535)	87182 (80955 to 94059)	5691.36 (5255.52 to 6131.28)	6714.4 (6241.21 to 7181.72)	0.6% (0.57 to 0.63)	0.95 (0.95 to 0.95)
Gambia	30323 (28004 to 32728)	88331 (81744 to 95313)	5684.23 (5280.58 to 6088.45)	6555.43 (6103.61 to 7020.08)	0.51% (0.48 to 0.53)	0.87 (0.87 to 0.88)
Georgia	472456 (434833 to 509399)	461027 (429084 to 491666)	8008.4 (7383.86 to 8643.35)	9295.53 (8627.13 to 9977.31)	0.48% (0.45 to 0.52)	1.33 (1.32 to 1.35)
Germany	6480089 (6018049 to 6995577)	9925182 (9366673 to 10499648)	5533.46 (5149.28 to 5952.09)	5847.32 (5507.34 to 6180.72)	0.12% (0.09 to 0.15)	1.27 (1.26 to 1.29)
Ghana	490189 (452055 to 529750)	1419111 (1312937 to 1531129)	5557.58 (5159.12 to 5949.92)	6587.22 (6121.47 to 7033.29)	0.58% (0.55 to 0.61)	1.11 (1.1 to 1.12)
Greece	985431 (832318 to 1166988)	1447105 (1254055 to 1666989)	7124 (5983.87 to 8574.95)	7042.59 (5964.22 to 8407.96)	0.01% (-0.06 to 0.07)	1.35 (1.34 to 1.36)
Greenland	2583 (2373 to 2807)	4010 (3711 to 4312)	6000.92 (5554.01 to 6431.09)	6361.91 (5920.29 to 6796.01)	0.2% (0.17 to 0.22)	1.49 (1.48 to 1.5)
Grenada	5398 (5029 to 5747)	10785 (10065 to 11513)	7509.47 (6968.69 to 8017.74)	9771 (9118.69 to 10390.2)	0.85% (0.77 to 0.93)	1.75 (1.75 to 1.76)
Guam	10015 (9162 to 10932)	20000 (18594 to 21466)	9443.2 (8713.81 to 10157.06)	11069.93 (10258.48 to 11873.69)	0.49% (0.42 to 0.55)	1.63 (1.63 to 1.64)
Guatemala	402109 (371815 to 432263)	1501789 (1395625 to 1603296)	8734.83 (8078.89 to 9347.88)	11507.87 (10730.25 to 12287.17)	0.96% (0.91 to 1.01)	1.79 (1.79 to 1.8)
Guinea	222304 (206383 to 239204)	472657 (439052 to 506725)	5590.83 (5199.38 to 6002.45)	6380.86 (5937.84 to 6809.4)	0.48% (0.45 to 0.51)	0.14 (0.13 to 0.15)
Guinea-Bissau	32856 (30461 to 35392)	73207 (67696 to 78980)	5800.71 (5394.16 to 6200.07)	6627.57 (6170.11 to 7077.19)	0.5% (0.46 to 0.53)	0.57 (0.57 to 0.58)
Guyana	35886 (33219 to 38594)	60989 (56881 to 65172)	7063.32 (6567.05 to 7520.93)	8992.81 (8392.79 to 9589.5)	0.75% (0.7 to 0.79)	1.83 (1.82 to 1.84)
Haiti	273219 (252239 to 295293)	700399 (646023 to 752097)	6658.29 (6161.39 to 7157.35)	7870.72 (7293.77 to 8382.78)	0.58% (0.57 to 0.59)	0.95 (0.95 to 0.96)
Honduras	233274 (215622 to 250589)	750277 (695739 to 802509)	8836.18 (8167.31 to 9461.66)	10544.22 (9816.12 to 11250.03)	0.59% (0.58 to 0.61)	1.51 (1.5 to 1.51)
Hungary	825793 (762026 to 887338)	1232147 (1141814 to 1324449)	6351.67 (5853.92 to 6806.29)	7737.02 (7156.78 to 8309.21)	0.68% (0.65 to 0.7)	1.64 (1.63 to 1.65)
Iceland	14059 (13096 to 15037)	25792 (24080 to 27638)	5013.66 (4664.23 to 5364)	5170.06 (4808.36 to 5522.84)	0.06% (0 to 0.11)	1.04 (1.02 to 1.05)
India	50402226 (46412337 to 54689756)	115223088 (106617969 to 124209571)	8594.44 (7963.62 to 9215.42)	9142.8 (8487.76 to 9777.67)	0.02% (-0.08 to 0.11)	1.24 (1.19 to 1.28)
Indonesia	12166598 (11173845 to 13225960)	25862121 (23806383 to 27973727)	9171.71 (8489.63 to 9860)	10347.93 (9598.68 to 11091.02)	0.4% (0.38 to 0.43)	1.45 (1.45 to 1.45)
Iran (Islamic Republic of)	2844370 (2649025 to 3033999)	8389161 (7849434 to 8906122)	9008.18 (8386.73 to 9607.92)	10773.42 (10101.1 to 11422.81)	0.61% (0.57 to 0.65)	2.5 (2.5 to 2.51)
Iraq	820440 (766851 to 873704)	3089942 (2877332 to 3291759)	8584.87 (8016.51 to 9162.67)	11560.45 (10782.49 to 12343)	1.17% (1.12 to 1.21)	1.58 (1.57 to 1.6)
Ireland	255484 (234207 to 274355)	438081 (419658 to 458218)	6544.04 (6014.95 to 7028.87)	6448.46 (6141.57 to 6776.65)	-0.05% (-0.05 to -0.04)	0.79 (0.79 to 0.8)
Israel	296016 (273499 to 317179)	727859 (678472 to 777792)	6185.32 (5731.67 to 6613.51)	6612.59 (6153.87 to 7093.44)	0.24% (0.16 to 0.32)	0.93 (0.93 to 0.94)
Italy	4619437 (4281347 to 4955317)	7084023 (6572715 to 7608035)	5827.68 (5401.25 to 6227.3)	5852.54 (5449.68 to 6240.14)	-0.08% (-0.12 to -0.04)	1.26 (1.24 to 1.28)
Jamaica	139064 (129445 to 148443)	265050 (247700 to 281850)	7368.84 (6849.69 to 7890.75)	8813.92 (8228.97 to 9372.3)	0.67% (0.57 to 0.76)	1.64 (1.63 to 1.65)
Japan	13865285 (12937389 to 14800266)	24695117 (23111905 to 26368015)	8700.95 (8122.47 to 9262.62)	8696.46 (8088.59 to 9256.84)	-0.02% (-0.04 to 0)	1.95 (1.93 to 1.97)
Jordan	148595 (138206 to 159145)	854529 (798964 to 909408)	8305.13 (7738.57 to 8832.38)	11379.38 (10691.51 to 12088.59)	1.22% (1.17 to 1.26)	2.17 (2.15 to 2.19)
Kazakhstan	1167110 (1075867 to 1263104)	1720854 (1586032 to 1849890)	8092.71 (7475.96 to 8721.25)	9359.84 (8660.44 to 10023.6)	0.59% (0.51 to 0.66)	0.94 (0.94 to 0.95)
Kenya	631509 (580540 to 686839)	1826670 (1681799 to 1987348)	5186.48 (4792.8 to 5580.07)	5690.38 (5264.86 to 6106.54)	0.3% (0.27 to 0.32)	1 (1 to 1.01)
Kiribati	4677 (4292 to 5082)	9297 (8549 to 10096)	9225.83 (8528.69 to 9933.23)	10376.95 (9612.47 to 11149.13)	0.37% (0.36 to 0.38)	0.74 (0.73 to 0.75)
Kuwait	82490 (75904 to 89224)	356660 (328905 to 383857)	8430.94 (7905.48 to 8988.16)	10651.88 (9899.15 to 11411.11)	0.9% (0.87 to 0.93)	1.87 (1.86 to 1.89)
Kyrgyzstan	280365 (259697 to 302382)	488959 (451821 to 528590)	8008.35 (7416.86 to 8601.73)	8742.06 (8099.82 to 9381.83)	0.35% (0.29 to 0.41)	0.6 (0.6 to 0.61)
Lao People's Democratic Republic	241723 (222807 to 262344)	586351 (541095 to 635951)	9170.73 (8463 to 9909.59)	10535.18 (9749.53 to 11314.52)	0.49% (0.46 to 0.52)	1.19 (1.18 to 1.19)
Latvia	278750 (255639 to 301162)	293145 (272574 to 314485)	8757.63 (8041.06 to 9469.73)	9907.93 (9176.77 to 10646.03)	0.44% (0.38 to 0.5)	1.32 (1.31 to 1.33)
Lebanon	190093 (177572 to 202802)	598012 (557514 to 637060)	7957.24 (7432.22 to 8474.92)	11328.15 (10576.76 to 12055.5)	1.36% (1.29 to 1.44)	2.41 (2.39 to 2.43)
Lesotho	70673 (65143 to 75941)	110935 (102414 to 119067)	6072.98 (5615.81 to 6523.16)	7117.7 (6601.04 to 7602.12)	0.5% (0.41 to 0.58)	1.05 (1.05 to 1.06)
Liberia	73716 (68249 to 79238)	197462 (182657 to 213134)	5692.75 (5280.4 to 6108.91)	6576.17 (6124.57 to 7016.53)	0.57% (0.51 to 0.63)	0.35 (0.32 to 0.39)
Libya	183346 (171299 to 195403)	608818 (566025 to 649149)	7960.59 (7436.03 to 8527.08)	10798.89 (10030.29 to 11535.03)	1.16% (1.07 to 1.26)	2.58 (2.57 to 2.59)
Lithuania	373016 (343405 to 401399)	405883 (377851 to 434236)	8915.2 (8189.52 to 9627.58)	9546.79 (8834.02 to 10288.19)	0.27% (0.22 to 0.32)	1.25 (1.24 to 1.26)
Luxembourg	29996 (27819 to 32081)	57351 (53496 to 61268)	5867.1 (5453.1 to 6254.93)	6150.9 (5734.08 to 6572.53)	0.2% (0.14 to 0.25)	0.56 (0.54 to 0.58)
Madagascar	351158 (322379 to 380229)	894112 (819335 to 975386)	4990.77 (4611.94 to 5380.95)	5463.3 (5045.64 to 5888.08)	0.32% (0.29 to 0.34)	0.45 (0.45 to 0.46)
Malawi	441393 (337170 to 591451)	938943 (723366 to 1285044)	8446.2 (6498.38 to 10951.91)	9136.03 (7104.42 to 11827.4)	0.28% (0.26 to 0.29)	0.33 (0.31 to 0.35)
Malaysia	1091868 (1004524 to 1187077)	3126280 (2904708 to 3354029)	8923.36 (8267.33 to 9619.14)	10643.29 (9922.01 to 11360.22)	0.64% (0.62 to 0.67)	1.66 (1.66 to 1.67)
Maldives	11628 (10736 to 12611)	49104 (44700 to 53529)	9601.11 (8860.8 to 10368.21)	11385.97 (10563.47 to 12154.24)	0.65% (0.61 to 0.69)	2.2 (2.19 to 2.21)
Mali	285178 (263375 to 306552)	743419 (688501 to 798866)	5464.47 (5056.44 to 5859.09)	6236.03 (5781.84 to 6647.6)	0.48% (0.44 to 0.52)	0.1 (0.1 to 0.11)
Malta	24474 (22685 to 26178)	49582 (45924 to 53015)	5938.17 (5512.1 to 6341.25)	6178.78 (5762.52 to 6586.79)	0.16% (0.12 to 0.2)	1.87 (1.85 to 1.88)
Marshall Islands	2260 (2086 to 2464)	4654 (4285 to 5038)	9100.58 (8425.68 to 9828.09)	10418.89 (9669.74 to 11149.82)	0.45% (0.43 to 0.46)	1.76 (1.75 to 1.76)
Mauritania	77004 (71570 to 82581)	182811 (170277 to 195632)	6066.58 (5646.06 to 6499.12)	6994.73 (6497.41 to 7471.84)	0.5% (0.48 to 0.52)	0.69 (0.69 to 0.7)
Mauritius	97718 (90304 to 105315)	224861 (208920 to 241398)	10983.75 (10189.13 to 11779.55)	13766.81 (12855.22 to 14728.09)	0.76% (0.71 to 0.8)	2.38 (2.38 to 2.39)
Mexico	5649200 (5231122 to 6049406)	16264324 (15216360 to 17232930)	10572.55 (9792.38 to 11310.3)	13418.53 (12565.28 to 14188.77)	0.76% (0.72 to 0.8)	2.37 (2.36 to 2.37)
Micronesia (Federated States of)	5963 (5495 to 6458)	9420 (8715 to 10148)	9480.63 (8762.17 to 10204.29)	11436.48 (10599.61 to 12263.97)	0.63% (0.61 to 0.66)	1.66 (1.65 to 1.66)
Monaco	3206 (2961 to 3448)	4498 (4173 to 4809)	5362.97 (4977.52 to 5727.85)	5667.38 (5259.67 to 6051.43)	0.21% (0.2 to 0.22)	0.44 (0.44 to 0.45)
Mongolia	117370 (107801 to 126847)	281844 (258503 to 305441)	8404.32 (7762.02 to 9026.1)	9397.59 (8719.54 to 10043.7)	0.47% (0.42 to 0.52)	1.47 (1.45 to 1.48)
Montenegro	46114 (42823 to 49391)	72903 (67843 to 77916)	7330.86 (6809.38 to 7836.02)	8422.3 (7832.29 to 8991.81)	0.55% (0.52 to 0.58)	1.62 (1.62 to 1.63)
Morocco	1123732 (1040611 to 1199087)	3318585 (3096450 to 3534969)	6908.18 (6411.46 to 7364.2)	10481.87 (9787.98 to 11222.33)	1.52% (1.5 to 1.54)	2.56 (2.55 to 2.57)
Mozambique	404255 (371145 to 440327)	938269 (861682 to 1017735)	5105.43 (4721.96 to 5512.46)	5797.5 (5359.76 to 6230.47)	0.44% (0.42 to 0.45)	0.09 (0.07 to 0.1)
Myanmar	2652519 (2442066 to 2861583)	5373968 (4970181 to 5800570)	9107.06 (8425.36 to 9816.57)	10579.22 (9813.01 to 11351.22)	0.53% (0.49 to 0.58)	1.46 (1.45 to 1.46)
Namibia	53135 (49055 to 57267)	120923 (111987 to 129684)	6072.54 (5624.83 to 6516.35)	7051.05 (6534.54 to 7547.97)	0.53% (0.45 to 0.61)	1 (0.99 to 1.01)
Nauru	615 (560 to 673)	787 (721 to 855)	9943.73 (9222.09 to 10704.42)	11647.05 (10798.82 to 12463.35)	0.49% (0.45 to 0.53)	0.76 (0.75 to 0.77)
Nepal	726897 (669748 to 784674)	1895080 (1767115 to 2022768)	5979.12 (5539.68 to 6400.43)	7634.67 (7138.75 to 8119.39)	0.65% (0.58 to 0.72)	1.79 (1.76 to 1.84)
Netherlands	1116558 (1041152 to 1187770)	1821664 (1693056 to 1948045)	5908.7 (5515.66 to 6308.76)	6315.87 (5867.69 to 6736.55)	0.19% (0.15 to 0.23)	1.2 (1.19 to 1.22)
New Zealand	240762 (224610 to 257393)	463187 (430151 to 496058)	6317.24 (5901.66 to 6750.1)	6651.6 (6177.16 to 7113.01)	0.21% (0.18 to 0.23)	1.32 (1.31 to 1.33)
Nicaragua	204767 (189857 to 218950)	659924 (615642 to 701309)	9882.26 (9200.41 to 10544.38)	12847.23 (12058.26 to 13644.7)	0.91% (0.89 to 0.93)	2.29 (2.28 to 2.29)
Niger	258821 (237230 to 281056)	788211 (721791 to 858858)	5943.63 (5470.33 to 6441.69)	6683.16 (6141.15 to 7292.3)	0.43% (0.38 to 0.49)	0.18 (0.17 to 0.19)
Nigeria	3232164 (2996100 to 3471788)	8201401 (7596125 to 8817837)	5775.07 (5369.65 to 6164.61)	6691.53 (6222.07 to 7124.95)	0.58% (0.54 to 0.63)	0.22 (0.21 to 0.23)
Niue	210 (196 to 226)	233 (216 to 250)	9979.72 (9245.39 to 10747.09)	11888.59 (11045.1 to 12752.59)	0.6% (0.56 to 0.64)	1.5 (1.49 to 1.52)
North Macedonia	129908 (119980 to 139351)	241439 (224471 to 258335)	6670.47 (6189.69 to 7131.1)	8339.91 (7777.32 to 8914.89)	0.79% (0.76 to 0.83)	1.93 (1.86 to 1.98)
Northern Mariana Islands	3457 (3143 to 3796)	5883 (5430 to 6380)	10396.25 (9629.43 to 11231.31)	11855.27 (11022.08 to 12701.96)	0.4% (0.28 to 0.52)	2.06 (2.01 to 2.09)
Norway	282182 (261374 to 302645)	447571 (417136 to 478392)	4646.67 (4312.32 to 4963.62)	5322 (4954.13 to 5659.36)	0.52% (0.5 to 0.55)	0.79 (0.78 to 0.8)
Oman	70122 (64603 to 76159)	279519 (256685 to 302611)	7111.12 (6611.3 to 7585.48)	10466.55 (9764.79 to 11155.6)	1.33% (1.24 to 1.41)	1.82 (1.76 to 1.87)
Pakistan	5250098 (4838631 to 5676661)	12514566 (11559693 to 13517212)	7473.9 (6898.3 to 8050.7)	8499.98 (7890.71 to 9101.62)	0.51% (0.48 to 0.54)	0.63 (0.63 to 0.64)
Palau	1263 (1157 to 1370)	2579 (2375 to 2791)	10273.22 (9446.78 to 11120.13)	12177.18 (11304.52 to 13029.2)	0.54% (0.41 to 0.68)	1.94 (1.93 to 1.95)
Palestine	90459 (84471 to 96235)	312026 (292235 to 333015)	8480.38 (7902.96 to 9037.79)	11080.75 (10377.76 to 11858.57)	0.92% (0.89 to 0.94)	1.26 (1.25 to 1.27)
Panama	160982 (149271 to 172579)	459738 (431471 to 490898)	9182.79 (8538.61 to 9821.86)	11026.36 (10339.37 to 11768.75)	0.56% (0.53 to 0.6)	1.72 (1.71 to 1.72)
Papua New Guinea	208980 (190180 to 228941)	605016 (549411 to 661355)	7775.02 (7136.63 to 8427.45)	8587.06 (7898.51 to 9266.03)	0.3% (0.28 to 0.32)	0.63 (0.62 to 0.63)
Paraguay	169730 (157341 to 181465)	495258 (461259 to 527259)	6407.36 (5943.76 to 6839.11)	8267.03 (7709.85 to 8806.73)	0.84% (0.81 to 0.87)	1.86 (1.85 to 1.86)
Peru	1105132 (885651 to 1399728)	3237322 (2686153 to 3970383)	7676.74 (6162.4 to 9596.58)	9782.61 (8100.95 to 11908.94)	0.86% (0.84 to 0.89)	2.19 (2.18 to 2.2)
Philippines	3910818 (3608397 to 4239974)	10241661 (9490468 to 10976090)	9631.65 (8940.05 to 10321.99)	11255.53 (10482.93 to 11997.09)	0.5% (0.5 to 0.51)	1.35 (1.35 to 1.36)
Poland	2900607 (2678702 to 3116992)	4361113 (4029984 to 4688284)	6905.66 (6393.99 to 7423.09)	7381.33 (6822.98 to 7892.79)	0.05% (0 to 0.11)	1.38 (1.37 to 1.39)
Portugal	670166 (617473 to 723227)	1177967 (1080702 to 1277305)	5337.61 (4942.12 to 5742.71)	5662.53 (5235.67 to 6089.58)	0.2% (0.16 to 0.24)	1.77 (1.76 to 1.79)
Puerto Rico	285592 (266211 to 304877)	574450 (534328 to 617769)	7886.78 (7353.69 to 8421.12)	9739.85 (9068.98 to 10435.85)	0.79% (0.68 to 0.89)	2.54 (2.53 to 2.55)
Qatar	19695 (17911 to 21749)	186255 (169902 to 203763)	8537.86 (7938.22 to 9148.05)	11255.77 (10468.36 to 12087.69)	1% (0.91 to 1.1)	1.34 (1.32 to 1.35)
Republic of Korea	2418699 (2228405 to 2617930)	5531530 (5230408 to 5841388)	7003.73 (6498.76 to 7541.39)	6855.36 (6492.3 to 7224.91)	-0.08% (-0.14 to -0.02)	2.24 (2.22 to 2.25)
Republic of Moldova	370425 (338078 to 405074)	460719 (423450 to 495980)	8254.71 (7538.08 to 8968.74)	9172.63 (8445.68 to 9854.27)	0.35% (0.32 to 0.37)	1.4 (1.39 to 1.41)
Romania	1596823 (1464468 to 1733622)	2219097 (2061168 to 2370967)	6144.07 (5642.43 to 6681.36)	7209.57 (6664.04 to 7746.78)	0.54% (0.49 to 0.58)	1.83 (1.83 to 1.84)
Russian Federation	16680347 (15454749 to 17981046)	21702694 (20179133 to 23204614)	9784.89 (9065.49 to 10516.1)	10834.17 (10043.41 to 11581.98)	0.42% (0.37 to 0.47)	1.02 (1.01 to 1.03)
Rwanda	208417 (191174 to 226048)	470377 (431276 to 508845)	5121.89 (4734.18 to 5508.88)	5675.04 (5244.09 to 6086.78)	0.42% (0.37 to 0.46)	0.85 (0.82 to 0.87)
Saint Kitts and Nevis	3013 (2802 to 3225)	6520 (6040 to 6997)	8245.97 (7676.42 to 8820.82)	9920.7 (9239.82 to 10587.4)	0.6% (0.51 to 0.69)	1.41 (1.4 to 1.42)
Saint Lucia	7411 (6907 to 7904)	19204 (17909 to 20524)	7527.82 (7010.9 to 8018.26)	9218.87 (8592.06 to 9807.01)	0.69% (0.62 to 0.76)	2.49 (2.48 to 2.5)
Saint Vincent and the Grenadines	5879 (5466 to 6287)	11492 (10728 to 12213)	7368.33 (6851.56 to 7872.45)	8907.97 (8322.92 to 9460.32)	0.66% (0.6 to 0.72)	2.24 (2.23 to 2.25)
Samoa	10327 (9561 to 11105)	18262 (16927 to 19656)	9682.12 (8971.47 to 10383.59)	11107.32 (10310.63 to 11885.27)	0.43% (0.38 to 0.47)	1.08 (1.07 to 1.09)
San Marino	1524 (1409 to 1632)	3006 (2796 to 3225)	5085.01 (4693.04 to 5446.85)	5341.08 (4949.89 to 5717.29)	0.18% (0.16 to 0.19)	1.17 (1.17 to 1.18)
Sao Tome and Principe	4797 (4482 to 5129)	10725 (9961 to 11483)	6391.36 (5970.21 to 6806.02)	7702.83 (7188.37 to 8201.43)	0.7% (0.66 to 0.74)	0.97 (0.96 to 0.98)
Saudi Arabia	675481 (625495 to 720955)	2915090 (2701092 to 3130092)	8298.56 (7741.28 to 8826.33)	12520.39 (11768.47 to 13282.93)	1.43% (1.36 to 1.5)	2.31 (2.3 to 2.33)
Senegal	251193 (232964 to 270859)	622156 (577001 to 670161)	5792.77 (5377.64 to 6191.84)	6409.78 (5961.98 to 6853.46)	0.37% (0.34 to 0.39)	0.76 (0.75 to 0.77)
Serbia	723378 (669646 to 778980)	1076566 (999090 to 1152276)	6754.43 (6273.5 to 7254.13)	8008.38 (7437.56 to 8556.41)	0.63% (0.62 to 0.64)	1.65 (1.62 to 1.67)
Seychelles	6118 (5683 to 6577)	13340 (12389 to 14334)	10095.41 (9355.05 to 10868.83)	11910.64 (11101.53 to 12730.3)	0.58% (0.55 to 0.61)	1.54 (1.53 to 1.54)
Sierra Leone	135253 (124916 to 145688)	329728 (304381 to 355068)	5643.96 (5224.46 to 6043.97)	6457.93 (6017.75 to 6891.16)	0.48% (0.45 to 0.52)	0.24 (0.22 to 0.25)
Singapore	256316 (238108 to 276516)	743177 (690703 to 795519)	9618.07 (9007.36 to 10274)	9765.01 (9108.9 to 10416.98)	0.07% (0.03 to 0.12)	1.54 (1.52 to 1.56)
Slovakia	388465 (359991 to 416289)	620867 (575630 to 664180)	6763.38 (6262.49 to 7235.06)	7729.14 (7171.86 to 8253.43)	0.46% (0.45 to 0.48)	1.53 (1.52 to 1.53)
Slovenia	148348 (137466 to 158943)	258488 (240189 to 275570)	6401.67 (5923.08 to 6852.52)	7334.21 (6797.15 to 7838.38)	0.5% (0.49 to 0.52)	1.76 (1.75 to 1.76)
Solomon Islands	17647 (16235 to 19147)	43765 (40152 to 47486)	9019.57 (8345.09 to 9712.48)	9836.04 (9123.48 to 10525.84)	0.26% (0.24 to 0.28)	0.88 (0.87 to 0.88)
Somalia	199626 (182282 to 218897)	592966 (543484 to 648402)	5064.14 (4684.73 to 5446.14)	5516.74 (5105.99 to 5940.02)	0.35% (0.32 to 0.37)	0.14 (0.13 to 0.14)
South Africa	1746398 (1614511 to 1871729)	3908362 (3625290 to 4183393)	6751.92 (6270.2 to 7211.24)	7872.18 (7341.66 to 8383.94)	0.52% (0.45 to 0.6)	1.36 (1.35 to 1.37)
South Sudan	170580 (156994 to 185623)	300369 (275141 to 325759)	5048.45 (4664.8 to 5438.86)	5545.85 (5099.69 to 5974.38)	0.35% (0.33 to 0.37)	0.37 (0.36 to 0.39)
Spain	2658504 (2471716 to 2836828)	4494878 (4159649 to 4834680)	5305.98 (4957.05 to 5669.84)	5152.52 (4768.85 to 5531.5)	-0.03% (-0.07 to 0.02)	1.22 (1.21 to 1.24)
Sri Lanka	1286979 (1182160 to 1394578)	2826001 (2623147 to 3018467)	9570.45 (8842.87 to 10274.75)	11544.95 (10731.26 to 12334.64)	0.69% (0.66 to 0.72)	1.9 (1.89 to 1.91)
Sudan	775475 (719077 to 831898)	2173163 (2019996 to 2322409)	6814.9 (6333.45 to 7291.31)	9400.88 (8723.18 to 10074.08)	1.13% (1.09 to 1.16)	1.16 (1.14 to 1.18)
Suriname	21522 (19959 to 22977)	53968 (50461 to 57451)	7202.81 (6684.91 to 7683.53)	9034.91 (8454.37 to 9591.18)	0.79% (0.78 to 0.8)	1.81 (1.8 to 1.81)
Sweden	802460 (740311 to 861955)	1078790 (996969 to 1155077)	6298.44 (5805.31 to 6777.67)	6385.13 (5883.8 to 6854.54)	0.07% (0.06 to 0.08)	0.42 (0.42 to 0.42)
Switzerland	583753 (539977 to 624244)	948415 (881391 to 1010440)	6010.13 (5575.09 to 6406.41)	6140.64 (5729.47 to 6539.86)	0.09% (0.06 to 0.12)	0.83 (0.83 to 0.84)
Syrian Arab Republic	535216 (501396 to 570742)	1284108 (1198502 to 1372173)	8003.11 (7468.89 to 8515.47)	10470.89 (9813.87 to 11159.25)	1.08% (0.97 to 1.19)	2.68 (2.65 to 2.71)
Taiwan (Province of China)	1678694 (1549543 to 1818466)	3682860 (3461640 to 3915071)	9432.91 (8774.18 to 10111.31)	10516.85 (9876.59 to 11173)	0.4% (0.36 to 0.44)	2.22 (2.22 to 2.23)
Tajikistan	262481 (240219 to 285417)	607434 (553678 to 662544)	7379.39 (6768.75 to 7996.86)	8442.47 (7788.71 to 9087.67)	0.5% (0.42 to 0.57)	0.94 (0.93 to 0.95)
Thailand	4793263 (4410150 to 5209474)	11341817 (10547359 to 12143159)	10607.67 (9827.36 to 11390.53)	12031.59 (11243.73 to 12858.15)	0.43% (0.4 to 0.46)	2.23 (2.21 to 2.26)
Timor-Leste	41079 (37399 to 45148)	94619 (87444 to 101676)	8800.96 (8104.44 to 9507.92)	10106.24 (9345.63 to 10872.89)	0.52% (0.49 to 0.56)	1.04 (1.04 to 1.05)
Togo	111609 (103314 to 120604)	332869 (307799 to 358786)	5838.92 (5415.56 to 6264.66)	6637.51 (6195.75 to 7090.02)	0.48% (0.44 to 0.52)	1.11 (1.11 to 1.12)
Tokelau	120 (110 to 129)	142 (132 to 153)	9066.91 (8356.73 to 9784.27)	10883.94 (10079.36 to 11673.18)	0.62% (0.61 to 0.63)	1.23 (1.21 to 1.25)
Tonga	6342 (5878 to 6836)	9453 (8747 to 10134)	9778.61 (9014.89 to 10499.16)	11173.9 (10334.2 to 11977.53)	0.44% (0.42 to 0.45)	1.19 (1.18 to 1.19)
Trinidad and Tobago	68978 (63778 to 73685)	156723 (146381 to 167573)	7153.33 (6652.05 to 7605.75)	9020.3 (8440.57 to 9626.86)	0.84% (0.8 to 0.88)	2.36 (2.36 to 2.37)
Tunisia	424950 (395898 to 452245)	1300036 (1209311 to 1384546)	7543.05 (7036.1 to 8018.23)	10559.96 (9861.45 to 11220.71)	1.25% (1.19 to 1.31)	2.81 (2.81 to 2.82)
Turkey	2935779 (2737219 to 3139831)	8846753 (8264339 to 9437309)	7115.45 (6664.07 to 7598.65)	10097.36 (9441.69 to 10766.51)	1.38% (1.28 to 1.49)	2.78 (2.76 to 2.79)
Turkmenistan	208177 (192159 to 225443)	444559 (412348 to 477196)	8230.4 (7604.47 to 8853.23)	9673.89 (9025.13 to 10335.65)	0.61% (0.56 to 0.67)	1.54 (1.54 to 1.55)
Tuvalu	694 (639 to 751)	1150 (1064 to 1234)	9069.57 (8372.58 to 9755.32)	10720.16 (9925.69 to 11490.03)	0.52% (0.5 to 0.55)	0.94 (0.93 to 0.95)
Uganda	465675 (427750 to 506352)	1194258 (1095601 to 1303891)	5058.24 (4684.01 to 5453.96)	5502.59 (5097.42 to 5919.43)	0.31% (0.28 to 0.34)	0.27 (0.26 to 0.27)
Ukraine	5474852 (5046992 to 5937047)	5811593 (5350794 to 6243480)	8709.98 (8017.87 to 9458.44)	9303.82 (8578.46 to 10067.52)	0.25% (0.2 to 0.31)	0.83 (0.82 to 0.84)
United Arab Emirates	81426 (74307 to 89157)	706924 (646333 to 770989)	8827.32 (8219.28 to 9454.45)	11504.82 (10751.58 to 12295.57)	0.86% (0.78 to 0.95)	1.95 (1.93 to 1.98)
United Kingdom	4147652 (3845226 to 4432402)	5737698 (5333948 to 6156526)	5100 (4752.07 to 5429.62)	5195.06 (4837.47 to 5539.18)	-0.09% (-0.14 to -0.04)	0.58 (0.56 to 0.6)
United Republic of Tanzania	760264 (701344 to 824669)	1982700 (1823890 to 2148674)	5199.98 (4810.34 to 5590.72)	5827.66 (5414.18 to 6246.02)	0.41% (0.38 to 0.43)	0.6 (0.59 to 0.6)
United States of America	24268430 (22511010 to 25967021)	40241611 (37608687 to 42831133)	7915.37 (7326.07 to 8425.41)	8179.23 (7623.99 to 8689.3)	0.03% (-0.03 to 0.08)	0.86 (0.84 to 0.88)
United States Virgin Islands	6971 (6474 to 7466)	14248 (13242 to 15291)	7414.73 (6911.15 to 7884.22)	9159.2 (8535.2 to 9769.94)	0.75% (0.67 to 0.84)	2.56 (2.55 to 2.56)
Uruguay	211827 (198223 to 226783)	315672 (295276 to 335595)	5926.45 (5537.41 to 6323.5)	6494.02 (6068.88 to 6922.06)	0.32% (0.31 to 0.33)	1.07 (1.06 to 1.07)
Uzbekistan	1221255 (1127953 to 1315272)	2775222 (2538891 to 3008633)	8532.13 (7884.74 to 9156.51)	10063.24 (9305.01 to 10780.14)	0.62% (0.55 to 0.68)	1.2 (1.19 to 1.2)
Vanuatu	8313 (7583 to 9057)	21811 (20149 to 23575)	8900.03 (8194.54 to 9607.88)	10169.11 (9414.53 to 10942.47)	0.42% (0.4 to 0.45)	1.04 (1.03 to 1.04)
Venezuela (Bolivarian Republic of)	1167408 (1074679 to 1254489)	3309917 (3088242 to 3521188)	9434.14 (8751.27 to 10073.68)	11311.59 (10577.66 to 11996.66)	0.64% (0.59 to 0.68)	2.28 (2.25 to 2.31)
Viet Nam	4150975 (3825414 to 4498860)	9984949 (9207688 to 10778542)	8667.91 (7974.02 to 9356.21)	9943.11 (9232.44 to 10652.66)	0.52% (0.5 to 0.55)	1.84 (1.83 to 1.85)
Yemen	427689 (395585 to 457743)	1490725 (1380951 to 1613205)	6688.89 (6206.4 to 7150.42)	8814.93 (8124.86 to 9490.76)	1.06% (1.02 to 1.09)	1.46 (1.45 to 1.47)
Zambia	219053 (201593 to 238208)	619457 (571001 to 671704)	5188.41 (4808.3 to 5574.74)	5947.52 (5515.9 to 6354.56)	0.51% (0.47 to 0.54)	0.72 (0.71 to 0.72)
Zimbabwe	352504 (322598 to 382038)	688399 (631057 to 745875)	6284.64 (5750.41 to 6849.18)	7275.86 (6665.33 to 7984.57)	0.41% (0.3 to 0.53)	1.02 (1.01 to 1.04)
CKD, Chronic kidney disease; ASPR – age-standardised prevalence rate, AAPCs, average annual percent changes, EAPCs,estimated annual percentage changes, SDI, Sociodemographic Index, UI, uncertainty interval, CI, confidence intervals.
aPer 100, 000 population.

## Sheet: Table S5
TableS5. Cases, age-standardized for CKD mortality, their AAPCs and EAPCs from 1990 to 2019 at the global and regional levels.
Location	CKD Incidence Number(95%UIa)		CKD ASMRb		CKD_AAPCs	CKD_EAPCs	Due to diabetes mellitus type 1			Due to diabetes mellitus type 2			Due to hypertension			Due to glomerulonephritis			Due to other and unspecified causes
			(95%UI)		(95%CI)	(95%CI)
	1990	2019	1990	2019	1990-2019	EAPCs	ASIR	AAPCs	EAPCs	ASIR	AAPCs	EAPCs	ASIR	AAPCs	EAPCs	ASIR	AAPCs	EAPCs	ASIR	AAPCs	EAPCs
							2019			2019			2019			2019			2019
Global	601307 (567602 to 633790)	1427232 (1313735 to 1524548)	16.14 (15.13 to 17.13)	18.29 (16.72 to 19.55)	1.75 (1.73 to 1.78)	0.55% (0.46 to 0.64)	0.98 (0.66 to 1.38)	0.95 (0.92 to 0.97)	0.08% (-0.02 to 0.18)	5.16 (4.2 to 6.17)	2.21 (2.18 to 2.23)	0.92% (0.8 to 1.05)	5.88 (4.95 to 6.82)	2.06 (2.02 to 2.1)	0.64% (0.57 to 0.72)	2.32 (1.85 to 2.88)	1.14 (1.12 to 1.16)	0.11% (0.06 to 0.16)	3.95 (3.08 to 4.96)	1.32 (1.28 to 1.34)	0.34% (0.22 to 0.47)
High SDIa	99470 (92555 to 103084)	273588 (236916 to 294761)	9.61 (8.92 to 9.98)	12.58 (11.09 to 13.47)	2.8 (2.76 to 2.84)	1.21% (1.09 to 1.32)	0.37 (0.24 to 0.53)	1.54 (1.5 to 1.59)	0.58% (0.5 to 0.66)	3.69 (2.9 to 4.51)	3.32 (3.28 to 3.35)	1.72% (1.51 to 1.92)	4.48 (3.63 to 5.27)	3.05 (2.98 to 3.11)	1.26% (1.15 to 1.37)	1.31 (0.99 to 1.71)	1.79 (1.74 to 1.84)	0.2% (0.08 to 0.31)	2.73 (2.03 to 3.51)	2.45 (2.4 to 2.51)	1.1% (0.87 to 1.33)
High-middle SDIa	116335 (109593 to 124176)	227995 (207021 to 244661)	12.25 (11.42 to 13.2)	11.78 (10.65 to 12.65)	1.6 (1.56 to 1.64)	-0.08% (-0.22 to 0.06)	0.56 (0.38 to 0.78)	0.35 (0.27 to 0.42)	-0.95% (-1.15 to -0.76)	3.13 (2.54 to 3.79)	1.97 (1.92 to 2.03)	0.34% (0.18 to 0.5)	3.93 (3.27 to 4.57)	2.15 (2.1 to 2.2)	0.32% (0.18 to 0.45)	1.35 (1.05 to 1.7)	0.71 (0.65 to 0.77)	-0.95% (-1.07 to -0.82)	2.81 (2.16 to 3.51)	1.28 (1.23 to 1.32)	-0.38% (-0.55 to -0.22)
Middle SDIa	196590 (183721 to 209890)	506130 (464493 to 547468)	21.01 (19.54 to 22.84)	22.8 (20.79 to 24.75)	2.15 (2.13 to 2.18)	0.43% (0.36 to 0.5)	1.34 (0.92 to 1.86)	1.13 (1.1 to 1.16)	-0.08% (-0.14 to -0.02)	7.03 (5.79 to 8.35)	2.61 (2.57 to 2.64)	0.65% (0.56 to 0.74)	7.58 (6.33 to 8.79)	2.49 (2.47 to 2.51)	0.44% (0.38 to 0.5)	2.52 (1.98 to 3.17)	1.7 (1.66 to 1.74)	0.4% (0.3 to 0.5)	4.33 (3.34 to 5.54)	1.61 (1.57 to 1.63)	0.24% (0.17 to 0.31)
Low-middle SDIa	126512 (114960 to 138840)	293489 (265900 to 320132)	21.9 (19.73 to 24.25)	22.95 (20.77 to 25.04)	1.38 (1.32 to 1.44)	0.14% (0.01 to 0.26)	1.35 (0.87 to 1.97)	1.16 (1.12 to 1.19)	0.19% (0.03 to 0.34)	6.41 (5.07 to 7.8)	1.96 (1.91 to 2.02)	0.45% (0.29 to 0.62)	6.6 (5.46 to 7.8)	1.61 (1.56 to 1.66)	0.05% (-0.06 to 0.17)	3.36 (2.61 to 4.26)	1 (0.94 to 1.05)	-0.02% (-0.13 to 0.09)	5.23 (4.11 to 6.57)	0.9 (0.84 to 0.95)	-0.04% (-0.15 to 0.07)
Low SDIa	62020 (55889 to 68538)	125074 (112775 to 137957)	27.21 (24.08 to 30.65)	25.28 (22.9 to 27.68)	-0.2 (-0.22 to -0.19)	-0.27% (-0.31 to -0.22)	1.24 (0.78 to 1.78)	0 (-0.04 to 0.03)	-0.16% (-0.24 to -0.07)	6.69 (5.26 to 8.16)	0.06 (0.04 to 0.08)	-0.12% (-0.19 to -0.05)	8.16 (6.85 to 9.66)	-0.21 (-0.23 to -0.2)	-0.45% (-0.52 to -0.37)	4.17 (3.29 to 5.28)	-0.41 (-0.43 to -0.38)	-0.31% (-0.35 to -0.27)	5.03 (3.91 to 6.36)	-0.3 (-0.31 to -0.28)	-0.15% (-0.18 to -0.12)
Central Asia	5039 (4732 to 5749)	10381 (9429 to 11489)	10.01 (9.33 to 11.63)	14.75 (13.48 to 16.17)	1.58 (1.43 to 1.74)	1.11% (0.73 to 1.49)	0.49 (0.31 to 0.73)	1.7 (1.62 to 1.77)	0.3% (-0.14 to 0.74)	4.48 (3.5 to 5.54)	2.21 (2.13 to 2.29)	1.73% (1.32 to 2.14)	1.69 (1.26 to 2.27)	1.82 (1.75 to 1.9)	1.57% (1.19 to 1.94)	2.01 (1.53 to 2.62)	1.15 (1.07 to 1.22)	0.51% (0.12 to 0.91)	6.06 (4.96 to 7.2)	1.22 (1.13 to 1.3)	0.85% (0.48 to 1.22)
Central Europe	13144 (12700 to 13559)	18762 (16326 to 21218)	9.62 (9.22 to 9.93)	8.61 (7.5 to 9.74)	1.49 (1.38 to 1.59)	-0.23% (-0.36 to -0.11)	0.24 (0.14 to 0.38)	0.24 (0.1 to 0.36)	-0.89% (-1.22 to -0.55)	1.83 (1.35 to 2.4)	1.78 (1.72 to 1.85)	0.2% (-0.04 to 0.43)	2.44 (1.92 to 3.07)	2.28 (2.2 to 2.34)	0.81% (0.53 to 1.08)	1.22 (0.9 to 1.63)	0.21 (0.1 to 0.28)	-2.11% (-2.32 to -1.9)	2.87 (2.19 to 3.58)	1.41 (1.3 to 1.47)	-0.3% (-0.41 to -0.2)
Eastern Europe	11056 (10736 to 11350)	15931 (14233 to 17557)	4.41 (4.25 to 4.53)	4.85 (4.34 to 5.34)	1.91 (1.64 to 2.18)	-0.16% (-0.42 to 0.09)	0.36 (0.24 to 0.52)	0.97 (0.75 to 1.22)	-0.68% (-1.03 to -0.33)	0.61 (0.44 to 0.84)	2.26 (2.08 to 2.42)	0.81% (0.62 to 1)	1.17 (0.93 to 1.42)	2.45 (2.24 to 2.63)	0.47% (-0.06 to 1)	1.51 (1.21 to 1.82)	1.38 (1.12 to 1.6)	-0.36% (-0.65 to -0.06)	1.2 (0.92 to 1.53)	1.52 (1.33 to 1.71)	-0.72% (-1.17 to -0.27)
Australasia	2021 (1850 to 2140)	6122 (5141 to 6847)	9.27 (8.39 to 9.87)	10.77 (9.17 to 12)	2.66 (2.53 to 2.78)	0.7% (0.62 to 0.78)	0.09 (0.05 to 0.14)	1.11 (0.98 to 1.19)	0.61% (0.25 to 0.98)	1.02 (0.7 to 1.46)	4.1 (3.99 to 4.21)	2.58% (2.2 to 2.96)	2.96 (2.13 to 3.94)	3.78 (3.7 to 3.85)	1.34% (1.24 to 1.45)	2.89 (2.09 to 3.77)	2.27 (2.1 to 2.37)	0.22% (0.01 to 0.43)	3.82 (2.81 to 4.86)	1.93 (1.8 to 2.02)	0.22% (0.08 to 0.36)
High-income Asia Pacific	22939 (21274 to 23863)	54139 (42817 to 60580)	13.12 (12.01 to 13.73)	9.13 (7.54 to 10.06)	2.74 (2.66 to 2.81)	-1.35% (-1.43 to -1.28)	0.32 (0.21 to 0.47)	0 (-0.04 to 0.05)	-1.91% (-2.1 to -1.72)	3.49 (2.76 to 4.19)	2.79 (2.71 to 2.86)	-1.16% (-1.29 to -1.03)	3.09 (2.33 to 3.77)	3.29 (3.22 to 3.36)	-1.61% (-1.97 to -1.24)	0.54 (0.39 to 0.73)	0.76 (0.58 to 0.91)	-5.27% (-6.49 to -4.04)	1.69 (1.14 to 2.28)	3 (2.89 to 3.1)	-0.46% (-1 to 0.08)
High-income North America	35747 (32886 to 37202)	114465 (102378 to 122478)	9.79 (9.03 to 10.18)	16.88 (15.26 to 17.98)	3.14 (3.1 to 3.19)	2.26% (2.07 to 2.45)	0.42 (0.27 to 0.64)	3.78 (3.71 to 3.83)	2.92% (2.71 to 3.14)	5.05 (3.93 to 6.21)	4.73 (4.69 to 4.77)	3.58% (3.17 to 4)	6.6 (5.39 to 7.69)	3.06 (3 to 3.12)	2.08% (1.9 to 2.25)	1.84 (1.37 to 2.43)	1.65 (1.61 to 1.69)	0.89% (0.82 to 0.97)	2.97 (2.18 to 4.01)	2.37 (2.33 to 2.41)	1.71% (1.54 to 1.88)
Western Europe	49776 (46196 to 51894)	116656 (99118 to 126156)	8.49 (7.86 to 8.87)	9.97 (8.58 to 10.73)	2.53 (2.47 to 2.57)	0.98% (0.86 to 1.1)	0.17 (0.1 to 0.27)	0.78 (0.7 to 0.86)	-0.12% (-0.25 to 0.02)	2.13 (1.52 to 2.87)	2.61 (2.54 to 2.68)	1.17% (1.05 to 1.3)	3.44 (2.64 to 4.24)	2.91 (2.8 to 3.02)	1.37% (1.18 to 1.56)	1.15 (0.78 to 1.62)	2 (1.94 to 2.06)	0.35% (0.29 to 0.41)	3.07 (2.21 to 3.91)	2.38 (2.26 to 2.47)	0.77% (0.59 to 0.95)
Andean Latin America	5242 (4785 to 5738)	19382 (16135 to 22956)	25.51 (23.13 to 28.1)	35.68 (29.73 to 42.21)	2.77 (2.63 to 2.87)	1.37% (1.07 to 1.67)	1.48 (0.88 to 2.31)	1.95 (1.84 to 2.03)	0.82% (0.52 to 1.11)	9.85 (7.38 to 12.66)	3.41 (3.31 to 3.49)	1.66% (1.37 to 1.94)	10.6 (8.13 to 13.49)	3.55 (3.42 to 3.67)	1.64% (1.3 to 1.98)	6 (4.25 to 8.19)	1.97 (1.85 to 2.05)	0.96% (0.68 to 1.24)	7.75 (5.43 to 10.61)	2.2 (2.05 to 2.31)	1.11% (0.84 to 1.39)
Caribbean	4793 (4469 to 5276)	12664 (10848 to 14780)	18.59 (17.28 to 20.52)	24.58 (21.08 to 28.71)	2.46 (2.34 to 2.53)	1.44% (1.31 to 1.58)	1.45 (0.91 to 2.18)	2.06 (1.95 to 2.13)	1.35% (1.25 to 1.46)	6.52 (5 to 8.15)	2.65 (2.56 to 2.71)	1.43% (1.3 to 1.57)	6.41 (5.08 to 8.03)	2.84 (2.73 to 2.92)	1.57% (1.41 to 1.73)	4.74 (3.54 to 6.28)	2.1 (2.01 to 2.17)	1.39% (1.27 to 1.51)	5.47 (4.05 to 7.33)	2.14 (2.03 to 2.21)	1.38% (1.24 to 1.51)
Central Latin America	20698 (19772 to 21357)	111705 (98573 to 125862)	25.77 (24.22 to 26.76)	48.11 (42.52 to 54.16)	4.47 (4.32 to 4.56)	2.42% (2.09 to 2.74)	2.67 (1.7 to 3.95)	4.21 (4.14 to 4.28)	2.73% (2.36 to 3.1)	13.25 (10.48 to 16.16)	4.83 (4.75 to 4.9)	2.44% (2.11 to 2.78)	12.51 (9.94 to 15.32)	4.8 (4.72 to 4.87)	2.33% (2.01 to 2.64)	9.42 (7.16 to 12.16)	4.12 (4.05 to 4.19)	2.52% (2.18 to 2.87)	10.26 (7.77 to 13.52)	4.08 (4.01 to 4.14)	2.32% (2 to 2.63)
Southern Latin America	8986 (8514 to 9421)	21693 (19812 to 23329)	20.79 (19.61 to 21.83)	25.45 (23.27 to 27.34)	2.09 (2.03 to 2.16)	0.72% (0.43 to 1.02)	0.87 (0.54 to 1.32)	1 (0.93 to 1.06)	-0.01% (-0.27 to 0.25)	7.37 (5.76 to 9.24)	2.19 (2.11 to 2.29)	0.81% (0.48 to 1.14)	9.43 (7.7 to 11.22)	2.49 (2.41 to 2.57)	0.97% (0.67 to 1.26)	1.95 (1.43 to 2.63)	1.47 (1.38 to 1.56)	0.27% (0.02 to 0.53)	5.83 (4.35 to 7.7)	1.78 (1.69 to 1.87)	0.51% (0.23 to 0.79)
Tropical Latin America	16592 (15873 to 17141)	44219 (40460 to 46731)	19.36 (18.16 to 20.14)	18.96 (17.25 to 20.06)	2.15 (2.09 to 2.22)	0.01% (-0.06 to 0.09)	0.78 (0.51 to 1.13)	0.78 (0.73 to 0.85)	-0.85% (-0.96 to -0.73)	4.71 (3.78 to 5.67)	2.6 (2.53 to 2.68)	0.17% (0.08 to 0.26)	5.32 (4.36 to 6.35)	2.86 (2.8 to 2.93)	0.38% (0.31 to 0.46)	3.71 (2.91 to 4.63)	1.47 (1.42 to 1.52)	-0.3% (-0.39 to -0.21)	4.44 (3.36 to 5.54)	1.77 (1.72 to 1.86)	-0.13% (-0.2 to -0.06)
North Africa and Middle East	52596 (47638 to 61837)	111812 (96421 to 130853)	34.74 (30.67 to 44.08)	30.37 (26.34 to 35.39)	0.67 (0.63 to 0.71)	-0.43% (-0.51 to -0.34)	0.9 (0.56 to 1.38)	0.62 (0.59 to 0.64)	-0.71% (-0.76 to -0.65)	9.58 (7.47 to 11.95)	0.98 (0.93 to 1.04)	-0.21% (-0.29 to -0.13)	10.6 (8.53 to 12.82)	0.99 (0.94 to 1.04)	-0.39% (-0.48 to -0.31)	1.69 (1.23 to 2.31)	0.15 (0.11 to 0.2)	-0.71% (-0.85 to -0.57)	7.6 (5.63 to 9.76)	0.11 (0.08 to 0.14)	-0.65% (-0.75 to -0.55)
Southeast Asia	68703 (63303 to 74856)	153371 (137322 to 169638)	27.38 (24.96 to 30.14)	27.79 (24.63 to 30.68)	1.51 (1.48 to 1.55)	0.06% (0 to 0.12)	2.52 (1.77 to 3.39)	0.85 (0.8 to 0.88)	-0.29% (-0.34 to -0.25)	10.06 (8.22 to 12.04)	1.97 (1.93 to 1.99)	0.24% (0.18 to 0.31)	11.07 (9.29 to 13.06)	1.91 (1.86 to 1.95)	0.18% (0.12 to 0.25)	1.38 (1.05 to 1.79)	0.53 (0.49 to 0.56)	-0.47% (-0.55 to -0.39)	2.75 (2.07 to 3.6)	0.43 (0.36 to 0.46)	-0.48% (-0.56 to -0.41)
South Asia	117505 (100024 to 134348)	285342 (248209 to 324604)	22.21 (18.57 to 25.75)	21.56 (18.82 to 24.36)	1.31 (1.22 to 1.4)	-0.3% (-0.51 to -0.08)	1.28 (0.78 to 1.98)	1.64 (1.57 to 1.71)	0.57% (0.36 to 0.78)	5.88 (4.47 to 7.41)	2.09 (2 to 2.19)	0.23% (-0.05 to 0.5)	5.34 (4.23 to 6.58)	1.44 (1.3 to 1.6)	-0.58% (-0.8 to -0.36)	3.36 (2.5 to 4.39)	0.65 (0.58 to 0.72)	-0.76% (-0.97 to -0.56)	5.7 (4.36 to 7.3)	0.91 (0.84 to 0.98)	-0.42% (-0.62 to -0.22)
East Asia	104318 (92791 to 116881)	209292 (179982 to 237698)	13.28 (11.9 to 14.75)	11.55 (9.99 to 13.05)	1.77 (1.71 to 1.82)	-0.21% (-0.32 to -0.1)	0.66 (0.45 to 0.93)	-0.17 (-0.23 to -0.12)	-1.74% (-1.9 to -1.58)	3.71 (2.96 to 4.44)	2.28 (2.24 to 2.32)	0.04% (-0.1 to 0.18)	4.22 (3.45 to 5.02)	2.49 (2.45 to 2.53)	0.19% (0.06 to 0.32)	0.98 (0.72 to 1.32)	0.8 (0.76 to 0.84)	-0.79% (-0.87 to -0.7)	1.99 (1.41 to 2.65)	1.15 (1.11 to 1.18)	-0.58% (-0.66 to -0.5)
Oceania	620 (533 to 718)	1598 (1319 to 1930)	20.82 (18.22 to 23.98)	23.8 (20.26 to 27.96)	0.77 (0.7 to 0.81)	0.31% (0.12 to 0.49)	2.32 (1.57 to 3.29)	0.58 (0.51 to 0.63)	0.01% (-0.22 to 0.24)	8.23 (6.58 to 10.14)	0.9 (0.85 to 0.93)	0.34% (0.15 to 0.52)	8.12 (6.42 to 9.97)	0.93 (0.89 to 0.96)	0.39% (0.23 to 0.56)	1.77 (1.29 to 2.44)	0.58 (0.53 to 0.64)	0.22% (0.03 to 0.41)	3.38 (2.47 to 4.58)	0.53 (0.5 to 0.56)	0.3% (0.11 to 0.48)
Central Sub-Saharan Africa	6451 (5467 to 7543)	12358 (9704 to 15185)	30.32 (25.81 to 34.98)	25.87 (19.78 to 31.73)	-0.73 (-0.78 to -0.7)	-0.64% (-0.68 to -0.61)	1.17 (0.71 to 1.83)	-0.61 (-0.65 to -0.56)	-0.77% (-0.82 to -0.71)	6.86 (4.81 to 9.13)	-0.48 (-0.51 to -0.45)	-0.54% (-0.59 to -0.5)	9.59 (7.04 to 12.34)	-0.45 (-0.48 to -0.43)	-0.59% (-0.62 to -0.55)	4.05 (2.93 to 5.55)	-0.97 (-1.01 to -0.93)	-0.81% (-0.85 to -0.77)	4.2 (2.78 to 5.87)	-1.24 (-1.27 to -1.21)	-0.73% (-0.78 to -0.69)
Eastern Sub-Saharan Africa	21638 (19012 to 24174)	38598 (34225 to 43261)	29.43 (25.56 to 33.33)	26.24 (23.43 to 29.23)	-0.68 (-0.69 to -0.66)	-0.5% (-0.55 to -0.46)	1.06 (0.68 to 1.56)	-0.96 (-1 to -0.91)	-1.13% (-1.24 to -1.02)	7.12 (5.64 to 8.87)	-0.47 (-0.51 to -0.44)	-0.35% (-0.41 to -0.28)	8.84 (7.33 to 10.5)	-0.52 (-0.56 to -0.5)	-0.56% (-0.65 to -0.47)	5.06 (3.87 to 6.4)	-0.73 (-0.76 to -0.7)	-0.54% (-0.65 to -0.43)	4.15 (3.1 to 5.45)	-0.95 (-0.97 to -0.93)	-0.41% (-0.5 to -0.31)
Southern Sub-Saharan Africa	6175 (5584 to 7047)	16267 (14955 to 17652)	23.04 (20.68 to 26.41)	32.44 (29.77 to 35.1)	1.96 (1.82 to 2.09)	1.31% (0.95 to 1.66)	1.34 (0.85 to 1.98)	1.82 (1.65 to 1.97)	1.51% (1.12 to 1.9)	7.86 (6.14 to 9.87)	2.76 (2.66 to 2.85)	2.32% (1.99 to 2.65)	12.5 (10.57 to 14.7)	2.13 (1.99 to 2.26)	0.76% (0.22 to 1.3)	4.94 (3.74 to 6.35)	1.15 (1 to 1.29)	1.25% (0.98 to 1.53)	5.8 (4.21 to 7.81)	1.72 (1.55 to 1.86)	1.39% (1.11 to 1.68)
Western Sub-Saharan Africa	27268 (23359 to 32180)	52474 (44108 to 61284)	31.88 (27.56 to 37.76)	29.35 (25.21 to 33.71)	-0.71 (-0.74 to -0.69)	-0.21% (-0.25 to -0.17)	1.34 (0.84 to 1.94)	-0.31 (-0.38 to -0.25)	-0.26% (-0.35 to -0.18)	7.8 (6.06 to 9.8)	-0.57 (-0.64 to -0.52)	-0.15% (-0.22 to -0.09)	11.86 (9.78 to 13.93)	-0.74 (-0.76 to -0.71)	-0.27% (-0.34 to -0.2)	4.56 (3.43 to 5.94)	-0.74 (-0.82 to -0.68)	0.03% (-0.12 to 0.17)	3.79 (2.75 to 5.07)	-0.96 (-1 to -0.93)	-0.42% (-0.51 to -0.33)
CKD, Chronic kidney disease; ASMR – age-standardised mortality rate, AAPCs, average annual percent changes, EAPCs,estimated annual percentage changes, SDI, Sociodemographic Index, UI, uncertainty interval, CI, confidence intervals.
aLow SDI: SDI < 0.46; low-middle SDI: 0.46–0.64; middle SDI: 0.65–0.74; high-middle SDI: 0.75–0.85; high SDI: SDI > 0.85.
bPer 100, 000 population.

## Sheet: Table S6
TableS6. Cases, age-standardized mortality rates of CKD, their AAPCs and EAPCs for 204 countries and territories from 1990 to 2019.
Location	CKD Deaths Number (95%UI)		CKD ASMRa (95%UI)		CKD_EAPCs	CKD_AAPCs
					(95%CI)	(95%CI)
	1990	2019	1990	2019	1990-2019	1990-2019
Afghanistan	3709 (2816 to 5060)	5637 (4333 to 7916)	55.94 (42.01 to 81.56)	49.37 (37.14 to 74.78)	-0.33% (-0.37 to -0.28)	-2.67 (-2.72 to -2.61)
Albania	241 (224 to 259)	329 (245 to 425)	11.53 (10.65 to 12.4)	8.24 (6.22 to 10.66)	-1.1% (-1.34 to -0.86)	1.67 (1.39 to 1.89)
Algeria	3559 (2738 to 4964)	8201 (6354 to 10887)	38.73 (30.35 to 52.07)	31.57 (24.78 to 41.16)	-0.5% (-0.67 to -0.33)	1.12 (1.1 to 1.14)
American Samoa	8 (7 to 9)	26 (22 to 30)	40.55 (34.26 to 46.31)	59.34 (51.03 to 69)	1.41% (1.28 to 1.55)	3.53 (3.42 to 3.62)
Andorra	4 (3 to 6)	16 (12 to 20)	11.21 (8.79 to 14.36)	9.86 (7.46 to 12.24)	-0.39% (-0.57 to -0.2)	3.29 (3.2 to 3.4)
Angola	1059 (764 to 1342)	2464 (1734 to 3157)	27.03 (19.77 to 33.28)	24.77 (17.36 to 31.37)	-0.37% (-0.42 to -0.33)	-0.8 (-0.92 to -0.72)
Antigua and Barbuda	15 (13 to 16)	36 (31 to 42)	26.3 (23.81 to 28.66)	39.05 (33.55 to 45.31)	1.69% (1.48 to 1.91)	2.01 (1.73 to 2.23)
Argentina	7129 (6715 to 7542)	15665 (14211 to 17053)	23.49 (22.02 to 24.9)	28.36 (25.83 to 30.9)	0.57% (0.27 to 0.88)	1.69 (1.61 to 1.77)
Armenia	68 (62 to 73)	449 (377 to 523)	3.03 (2.76 to 3.3)	11.35 (9.53 to 13.22)	4.65% (4.33 to 4.97)	7.2 (6.94 to 7.4)
Australia	1712 (1557 to 1827)	5207 (4293 to 5893)	9.49 (8.57 to 10.15)	10.75 (9.03 to 12.08)	0.62% (0.51 to 0.74)	2.69 (2.6 to 2.74)
Austria	743 (685 to 793)	3367 (2858 to 3729)	6.13 (5.62 to 6.53)	14.87 (12.79 to 16.36)	4.46% (3.94 to 4.98)	4.82 (4.72 to 4.91)
Azerbaijan	527 (472 to 589)	1386 (1158 to 1628)	9.6 (8.55 to 10.9)	17.85 (14.56 to 20.65)	2.69% (2.23 to 3.16)	2.28 (2.14 to 2.43)
Bahamas	38 (35 to 42)	112 (92 to 136)	24.48 (22.11 to 26.99)	30.35 (24.98 to 36.57)	1.14% (0.98 to 1.3)	2.43 (2.29 to 2.53)
Bahrain	45 (37 to 55)	176 (140 to 219)	38.45 (31.97 to 46.81)	34.82 (27.94 to 42.19)	-0.09% (-0.63 to 0.45)	1.1 (0.93 to 1.29)
Bangladesh	7704 (5055 to 9754)	12775 (10182 to 15677)	13.66 (10.12 to 16.55)	10.9 (8.74 to 13.31)	-0.56% (-0.91 to -0.2)	0.57 (0.43 to 0.73)
Barbados	54 (50 to 59)	123 (102 to 144)	18.45 (17.07 to 19.95)	25.66 (21.37 to 30.06)	1.14% (0.93 to 1.35)	2.29 (2.09 to 2.44)
Belarus	276 (256 to 292)	500 (403 to 621)	2.32 (2.15 to 2.46)	3.2 (2.57 to 3.97)	1.48% (0.93 to 2.04)	2.14 (1.68 to 2.4)
Belgium	1419 (1300 to 1529)	2965 (2502 to 3339)	9.13 (8.31 to 9.81)	9.89 (8.49 to 11.03)	0.38% (0.28 to 0.48)	2.12 (1.99 to 2.21)
Belize	22 (20 to 24)	112 (97 to 129)	22.74 (20.41 to 25.07)	40.49 (35.02 to 46.66)	2.2% (1.72 to 2.69)	2.98 (2.84 to 3.15)
Benin	747 (641 to 869)	1581 (1194 to 2062)	35.15 (30.27 to 40.77)	32.41 (25.19 to 40.64)	-0.15% (-0.23 to -0.07)	-0.72 (-0.74 to -0.7)
Bermuda	10 (9 to 11)	19 (16 to 23)	16.94 (15.52 to 18.34)	14.55 (12.11 to 17.38)	-0.18% (-0.35 to -0.01)	2.12 (2.03 to 2.2)
Bhutan	56 (36 to 78)	147 (105 to 187)	22.36 (14.86 to 31.31)	28.1 (20.41 to 35.31)	0.86% (0.81 to 0.91)	2.64 (2.6 to 2.7)
Bolivia (Plurinational State of)	1231 (1019 to 1517)	4425 (3409 to 5556)	39.15 (32.12 to 49.14)	55.89 (43.24 to 69.91)	1.3% (1.23 to 1.38)	2.29 (2.26 to 2.31)
Bosnia and Herzegovina	341 (321 to 362)	658 (528 to 803)	9.3 (8.68 to 9.91)	11.56 (9.29 to 14.09)	0.8% (0.55 to 1.05)	3.39 (3.27 to 3.5)
Botswana	140 (101 to 193)	444 (306 to 605)	27.26 (20.38 to 37.49)	37.05 (26.41 to 49.7)	0.64% (0.29 to 0.99)	2 (1.97 to 2.04)
Brazil	16255 (15531 to 16801)	42336 (38661 to 44667)	19.48 (18.27 to 20.26)	18.6 (16.9 to 19.66)	-0.09% (-0.17 to -0.02)	2.07 (2.02 to 2.13)
Brunei Darussalam	30 (26 to 34)	78 (69 to 88)	36.65 (32.22 to 41.02)	37 (32.83 to 41.35)	0.74% (0.49 to 0.99)	1.47 (1.43 to 1.51)
Bulgaria	746 (700 to 792)	1950 (1582 to 2376)	6.89 (6.49 to 7.29)	14.23 (11.57 to 17.43)	2.68% (2.32 to 3.05)	4.29 (4.06 to 4.41)
Burkina Faso	1248 (1026 to 1484)	2822 (2282 to 3404)	30.19 (25.23 to 35.72)	30.98 (25.71 to 36.7)	0.03% (-0.07 to 0.13)	-0.14 (-0.2 to -0.09)
Burundi	741 (581 to 935)	1040 (807 to 1329)	31.09 (24.22 to 39.09)	25.11 (19.84 to 31.23)	-1% (-1.1 to -0.9)	-1.48 (-1.54 to -1.42)
Cabo Verde	38 (34 to 45)	105 (92 to 118)	15.38 (13.65 to 18.09)	24.42 (21.5 to 27.42)	0.8% (0.48 to 1.12)	1.99 (1.83 to 2.18)
Cambodia	1168 (967 to 1385)	2193 (1765 to 2596)	23.11 (19.27 to 27.26)	19.77 (16.16 to 22.88)	-0.64% (-0.73 to -0.56)	0.55 (0.53 to 0.57)
Cameroon	1935 (1491 to 2377)	4783 (3528 to 6300)	46.32 (35.64 to 56.56)	42.01 (31.74 to 53.82)	-0.29% (-0.36 to -0.22)	-0.43 (-0.46 to -0.41)
Canada	2642 (2384 to 2826)	7501 (6427 to 8405)	8.44 (7.58 to 9.05)	9.67 (8.4 to 10.78)	0.22% (0.1 to 0.34)	2.63 (2.59 to 2.66)
Central African Republic	362 (275 to 450)	653 (485 to 864)	31.47 (23.87 to 38.91)	31.44 (23.07 to 40.76)	0.05% (-0.07 to 0.16)	-0.25 (-0.28 to -0.21)
Chad	918 (709 to 1276)	1817 (1360 to 2396)	31.71 (24.21 to 44.14)	31.47 (24.21 to 40.94)	0.04% (-0.05 to 0.14)	-1.07 (-1.12 to -1.02)
Chile	1349 (1278 to 1418)	5038 (4465 to 5487)	15.12 (14.14 to 15.91)	21.2 (18.81 to 23.09)	1.54% (1.18 to 1.91)	3.57 (3.48 to 3.64)
China	98607 (86800 to 111078)	196726 (168241 to 224684)	12.98 (11.52 to 14.53)	11.23 (9.63 to 12.77)	-0.21% (-0.32 to -0.09)	1.76 (1.71 to 1.82)
Colombia	3559 (3351 to 3743)	9496 (7333 to 11975)	21.24 (19.51 to 22.52)	17.48 (13.59 to 22.1)	-0.65% (-0.81 to -0.5)	2.11 (1.93 to 2.26)
Comoros	60 (36 to 79)	117 (95 to 142)	28.88 (19.76 to 36.55)	26.32 (22.01 to 31.51)	-0.51% (-0.64 to -0.38)	0.79 (0.63 to 0.99)
Congo	366 (259 to 464)	701 (482 to 920)	36.99 (26.02 to 46.61)	31.9 (21.82 to 40.63)	-0.68% (-0.79 to -0.56)	-0.42 (-0.48 to -0.36)
Cook Islands	3 (2 to 3)	7 (6 to 8)	23.6 (19.81 to 27.56)	29.72 (24.86 to 35)	0.99% (0.9 to 1.07)	3.54 (3.44 to 3.63)
Costa Rica	256 (235 to 274)	1372 (1075 to 1708)	14.97 (13.7 to 16.1)	26.61 (20.83 to 33.09)	1.89% (1.41 to 2.37)	4.56 (4.29 to 4.81)
Croatia	427 (392 to 462)	923 (741 to 1136)	7.27 (6.69 to 7.85)	9.7 (7.84 to 11.9)	0.93% (0.56 to 1.3)	3.17 (2.81 to 3.43)
Cuba	816 (773 to 858)	2727 (2240 to 3323)	7.98 (7.53 to 8.38)	14.43 (11.8 to 17.53)	2.61% (2.35 to 2.86)	4.26 (4.12 to 4.38)
Cyprus	184 (159 to 214)	335 (291 to 377)	33.7 (29.01 to 39.16)	20.62 (17.88 to 23.26)	-2.01% (-2.19 to -1.83)	0.14 (0.01 to 0.27)
Czechia	1078 (1025 to 1126)	1317 (1068 to 1564)	8.09 (7.7 to 8.44)	6 (4.88 to 7.14)	-0.94% (-1.08 to -0.8)	0.64 (0.56 to 0.71)
Democratic People's Republic of Korea	2377 (1855 to 2969)	4318 (3505 to 5278)	15.72 (12.48 to 19.16)	14.24 (11.58 to 17.26)	-0.28% (-0.41 to -0.14)	1.31 (1.3 to 1.32)
Democratic Republic of the Congo	4423 (3687 to 5235)	8034 (6402 to 9928)	30.47 (25.83 to 35.58)	24.79 (19.49 to 30.7)	-0.81% (-0.85 to -0.77)	-0.78 (-0.85 to -0.72)
Denmark	373 (341 to 401)	1133 (977 to 1255)	4.43 (4.05 to 4.75)	8.8 (7.65 to 9.71)	2.37% (1.93 to 2.8)	3.53 (3.45 to 3.59)
Djibouti	31 (22 to 41)	136 (102 to 185)	23.64 (17.63 to 30.82)	28.41 (22.57 to 36.87)	0.58% (0.48 to 0.68)	1.93 (1.83 to 2.06)
Dominica	26 (23 to 29)	43 (35 to 51)	35.66 (32.01 to 39.51)	48.01 (39.68 to 57.88)	1.35% (1.23 to 1.47)	2 (1.93 to 2.05)
Dominican Republic	584 (521 to 652)	2280 (1691 to 3037)	15.07 (13.33 to 16.88)	24.98 (18.71 to 33.09)	2.79% (2.47 to 3.12)	3.36 (3.2 to 3.47)
Ecuador	1087 (1018 to 1155)	6914 (5550 to 8624)	20.77 (19.27 to 22.14)	50.48 (40.61 to 62.49)	3.43% (2.76 to 4.11)	4.62 (4.41 to 4.79)
Egypt	9720 (6803 to 11826)	21981 (12856 to 31561)	39.39 (27.32 to 49.32)	43.93 (26.96 to 61.79)	0.54% (0.44 to 0.64)	0.92 (0.83 to 1)
El Salvador	624 (583 to 669)	4083 (3095 to 5230)	20.12 (18.68 to 21.65)	67.31 (50.85 to 86.63)	4.43% (3.7 to 5.16)	6.47 (6.06 to 6.74)
Equatorial Guinea	57 (42 to 72)	139 (98 to 194)	29.32 (21.77 to 37.03)	32.78 (23.73 to 43.75)	0.54% (0.39 to 0.69)	-1.02 (-1.07 to -0.97)
Eritrea	247 (169 to 340)	660 (451 to 925)	24.73 (15.94 to 35.35)	27.87 (19.48 to 38.08)	0.3% (0.14 to 0.46)	0.62 (0.56 to 0.68)
Estonia	52 (48 to 56)	349 (278 to 426)	2.72 (2.52 to 2.94)	11.33 (9.07 to 13.93)	5.36% (4.91 to 5.81)	7.41 (6.49 to 8.21)
Eswatini	103 (81 to 125)	269 (192 to 356)	37.13 (29.77 to 45.05)	51.29 (37.88 to 66.11)	1.28% (0.67 to 1.89)	2.12 (2.05 to 2.17)
Ethiopia	7860 (6412 to 9376)	9860 (8583 to 11286)	39.59 (32.49 to 46.12)	26.17 (22.48 to 30.08)	-1.62% (-1.7 to -1.55)	-1.75 (-1.78 to -1.7)
Fiji	115 (92 to 144)	292 (230 to 366)	34.34 (28.19 to 43.41)	46.74 (37.81 to 57.1)	0.55% (0.17 to 0.93)	2.55 (2.3 to 2.76)
Finland	213 (195 to 229)	706 (592 to 794)	3.08 (2.8 to 3.3)	4.69 (4.01 to 5.26)	2.13% (1.9 to 2.37)	3.94 (3.79 to 4.05)
France	7118 (6353 to 7723)	12700 (10290 to 14619)	7.99 (7.12 to 8.64)	6.59 (5.48 to 7.46)	-0.39% (-0.52 to -0.26)	1.5 (1.43 to 1.55)
Gabon	184 (135 to 228)	367 (234 to 479)	35.51 (25.47 to 44.37)	41.2 (25.46 to 53.69)	0.46% (0.25 to 0.67)	0.43 (0.38 to 0.47)
Gambia	109 (82 to 141)	310 (244 to 388)	31.8 (25.23 to 39.71)	33.3 (27.05 to 40.97)	0.1% (-0.01 to 0.22)	0.86 (0.69 to 1.02)
Georgia	352 (313 to 392)	706 (593 to 820)	6.2 (5.54 to 6.88)	11.89 (9.98 to 13.83)	3.59% (2.83 to 4.35)	3.92 (3.7 to 4.15)
Germany	9348 (8690 to 9898)	35220 (30381 to 39033)	7.04 (6.55 to 7.43)	14.7 (12.69 to 16.19)	3.54% (3.2 to 3.89)	4.44 (4.31 to 4.54)
Ghana	1663 (1247 to 2215)	4679 (3381 to 5957)	27.97 (21.27 to 36.97)	31.79 (23.14 to 39.85)	0.55% (0.44 to 0.66)	1.01 (0.97 to 1.04)
Greece	2948 (2712 to 3169)	4604 (4025 to 5092)	20.63 (18.81 to 22.08)	14.96 (13.36 to 16.41)	-1.62% (-2.08 to -1.16)	1.56 (1.43 to 1.69)
Greenland	3 (3 to 4)	7 (6 to 9)	13.2 (11.48 to 15.22)	13.87 (11.51 to 16.31)	0.22% (0.11 to 0.34)	3 (2.84 to 3.14)
Grenada	26 (24 to 29)	50 (44 to 55)	34.89 (31.52 to 38.34)	47.49 (41.83 to 52.74)	1.47% (1.3 to 1.64)	1.63 (1.52 to 1.74)
Guam	15 (13 to 17)	56 (47 to 67)	24.88 (21.94 to 27.8)	29.97 (25.2 to 35.61)	0.9% (0.61 to 1.19)	3.81 (3.69 to 3.89)
Guatemala	1141 (1022 to 1268)	6018 (4814 to 7499)	32.23 (28.9 to 35.79)	57.06 (46.4 to 70.3)	2.65% (2.29 to 3.01)	3 (2.85 to 3.12)
Guinea	1245 (1009 to 1593)	1933 (1509 to 2424)	37.28 (30.01 to 47.69)	34.24 (27.19 to 42.48)	-0.1% (-0.17 to -0.02)	-0.92 (-0.95 to -0.89)
Guinea-Bissau	214 (169 to 266)	293 (230 to 364)	50.78 (40.95 to 61.44)	40.52 (32.1 to 49.72)	-0.74% (-0.78 to -0.7)	-1.1 (-1.13 to -1.06)
Guyana	112 (97 to 127)	285 (220 to 363)	29.17 (25.4 to 33.04)	47.17 (37.07 to 58.98)	2.38% (2.15 to 2.61)	3.26 (3.06 to 3.47)
Haiti	1177 (914 to 1640)	2371 (1674 to 3608)	34.39 (26 to 50.81)	34.33 (24.49 to 52.97)	0.32% (0.18 to 0.47)	0.17 (0.14 to 0.2)
Honduras	564 (451 to 776)	3163 (2568 to 4033)	26.05 (20.21 to 38.44)	55.87 (45.6 to 71.19)	3.09% (2.81 to 3.37)	3.51 (3.43 to 3.59)
Hungary	785 (744 to 822)	1821 (1518 to 2165)	5.84 (5.51 to 6.11)	8.92 (7.43 to 10.6)	2.57% (2.18 to 2.97)	3.45 (3.31 to 3.56)
Iceland	13 (11 to 14)	33 (27 to 38)	4.19 (3.74 to 4.58)	4.98 (4.14 to 5.69)	0.89% (0.75 to 1.03)	2.31 (2.24 to 2.36)
India	92805 (79358 to 104719)	222922 (191551 to 258592)	22.76 (19.35 to 25.79)	20.92 (17.98 to 24.08)	-0.55% (-0.77 to -0.33)	1.27 (1.09 to 1.46)
Indonesia	22381 (20042 to 24929)	42131 (35878 to 48303)	21.08 (18.79 to 23.69)	20.95 (17.92 to 23.36)	0% (-0.13 to 0.12)	1.05 (1.02 to 1.08)
Iran (Islamic Republic of)	5268 (4815 to 5771)	12546 (11381 to 13406)	24.11 (21.79 to 28.8)	19.77 (17.77 to 21.21)	-0.89% (-0.98 to -0.79)	1.71 (1.65 to 1.76)
Iraq	3463 (2824 to 4481)	7887 (6155 to 10085)	46.27 (37.12 to 61.87)	41.86 (33.19 to 53.49)	-0.42% (-0.48 to -0.35)	-0.17 (-0.21 to -0.14)
Ireland	417 (385 to 443)	700 (595 to 785)	10.95 (10.02 to 11.65)	8.89 (7.57 to 9.94)	-0.71% (-0.79 to -0.64)	0.69 (0.57 to 0.77)
Israel	958 (883 to 1022)	2765 (2368 to 3057)	21.9 (19.96 to 23.41)	21.48 (18.66 to 23.71)	0.28% (-0.04 to 0.6)	1.34 (1.17 to 1.49)
Italy	8391 (7886 to 8680)	16513 (13882 to 18046)	9.78 (9.09 to 10.16)	8.6 (7.37 to 9.33)	-0.17% (-0.31 to -0.04)	2.12 (2.01 to 2.19)
Jamaica	429 (393 to 457)	939 (756 to 1154)	23.34 (21.34 to 24.93)	30.23 (24.24 to 37.39)	0.3% (-0.21 to 0.82)	2.45 (2.1 to 2.84)
Japan	19477 (17917 to 20329)	45324 (35349 to 51149)	12.85 (11.7 to 13.48)	8.87 (7.24 to 9.83)	-1.44% (-1.54 to -1.34)	2.89 (2.8 to 2.95)
Jordan	440 (374 to 512)	1813 (1517 to 2152)	40.92 (34.47 to 48.38)	36.65 (30.74 to 43.21)	-0.28% (-0.4 to -0.15)	0.98 (0.88 to 1.09)
Kazakhstan	971 (913 to 1048)	1873 (1636 to 2130)	7.34 (6.89 to 7.89)	11.79 (10.31 to 13.3)	1.12% (0.79 to 1.45)	1.88 (1.49 to 2.25)
Kenya	1616 (1360 to 1938)	4764 (3992 to 5639)	20.91 (17.39 to 25.31)	25.35 (21.47 to 29.6)	0.75% (0.67 to 0.82)	1.05 (1.02 to 1.07)
Kiribati	17 (14 to 20)	37 (28 to 48)	44.1 (36.16 to 52.87)	56.87 (43.53 to 72.81)	0.6% (0.19 to 1.02)	1.11 (1.08 to 1.13)
Kuwait	139 (122 to 152)	322 (266 to 387)	27.67 (23.81 to 30.52)	16.18 (13.28 to 19.5)	-2.21% (-2.93 to -1.48)	-0.23 (-0.6 to 0.12)
Kyrgyzstan	429 (390 to 469)	489 (424 to 558)	12.46 (11.34 to 13.65)	9.8 (8.54 to 11.16)	-1.37% (-1.82 to -0.93)	-1.06 (-1.19 to -0.88)
Lao People's Democratic Republic	1079 (851 to 1347)	1712 (1313 to 2179)	50.84 (39.68 to 64.92)	41.81 (32.97 to 51.98)	-0.85% (-0.92 to -0.78)	-0.28 (-0.3 to -0.26)
Latvia	79 (74 to 85)	263 (220 to 316)	2.33 (2.17 to 2.5)	6.22 (5.25 to 7.5)	4.52% (4 to 5.05)	5.4 (5.1 to 5.67)
Lebanon	621 (522 to 752)	1180 (853 to 1531)	32.44 (27.01 to 39.57)	23.32 (16.78 to 30.26)	-1.11% (-1.25 to -0.97)	0.64 (0.62 to 0.66)
Lesotho	224 (182 to 275)	559 (396 to 733)	24.49 (20.02 to 29.91)	49.32 (35.95 to 62.73)	3.04% (2.73 to 3.35)	2.7 (2.62 to 2.77)
Liberia	450 (373 to 551)	645 (472 to 897)	41.82 (35.14 to 51.43)	33.14 (25.24 to 45.08)	-0.58% (-0.85 to -0.32)	-1.83 (-1.91 to -1.76)
Libya	522 (398 to 662)	1374 (923 to 1857)	29.75 (22.44 to 39.08)	30.37 (20.49 to 41.27)	0.33% (0.15 to 0.5)	1.78 (1.7 to 1.86)
Lithuania	116 (107 to 124)	262 (218 to 313)	2.66 (2.46 to 2.84)	4.37 (3.64 to 5.24)	1.2% (0.62 to 1.78)	4.22 (3.98 to 4.5)
Luxembourg	52 (47 to 56)	119 (98 to 139)	10.12 (9.11 to 10.94)	10.19 (8.48 to 11.88)	0.23% (0.02 to 0.44)	1.16 (1.07 to 1.22)
Madagascar	1196 (937 to 1490)	1938 (1488 to 2538)	22.91 (17.82 to 29.06)	20.34 (15.74 to 26.54)	-0.49% (-0.56 to -0.42)	-1.1 (-1.15 to -1.05)
Malawi	1037 (832 to 1206)	1783 (1460 to 2152)	27.48 (23.76 to 31.57)	26.24 (21.93 to 31.13)	-0.28% (-0.42 to -0.14)	-0.42 (-0.47 to -0.35)
Malaysia	2182 (2005 to 2370)	6105 (4867 to 7450)	24.78 (22.57 to 27.13)	25.56 (20.44 to 31)	-0.47% (-0.73 to -0.22)	1.3 (1.1 to 1.52)
Maldives	44 (39 to 53)	89 (73 to 104)	57.41 (49.94 to 68.83)	33.8 (27.82 to 39.77)	-2.22% (-2.46 to -1.97)	-0.42 (-0.52 to -0.33)
Mali	1516 (1213 to 1905)	2698 (2074 to 3465)	37.05 (29.91 to 46.42)	31.19 (25 to 38.82)	-0.45% (-0.61 to -0.29)	-1.2 (-1.26 to -1.12)
Malta	51 (46 to 56)	105 (90 to 120)	13.49 (12.13 to 14.67)	10.34 (8.85 to 11.81)	-0.93% (-1.14 to -0.72)	1.9 (1.85 to 1.95)
Marshall Islands	6 (5 to 8)	17 (12 to 23)	39.58 (31.44 to 51.85)	53.39 (39.7 to 72.05)	1.04% (0.78 to 1.3)	2.53 (2.46 to 2.61)
Mauritania	450 (375 to 528)	590 (439 to 757)	47.02 (39 to 55.12)	30.91 (23.68 to 38.57)	-1.45% (-1.52 to -1.37)	-1.45 (-1.51 to -1.38)
Mauritius	311 (294 to 332)	1260 (1034 to 1531)	44.68 (41.91 to 47.57)	75.03 (61.8 to 90.76)	2.09% (1.74 to 2.45)	4.3 (3.87 to 4.51)
Mexico	12176 (11629 to 12520)	72539 (62593 to 82501)	30.65 (28.76 to 31.74)	63.67 (55.02 to 72.25)	2.85% (2.43 to 3.27)	4.98 (4.85 to 5.1)
Micronesia (Federated States of)	22 (18 to 29)	49 (34 to 64)	49.5 (39.15 to 64.24)	77.21 (57.56 to 97.54)	1.45% (1.05 to 1.84)	2.81 (2.79 to 2.84)
Monaco	3 (3 to 4)	8 (6 to 9)	4.16 (3.41 to 4.99)	6.28 (5.16 to 7.39)	1.83% (1.41 to 2.26)	2.09 (2.06 to 2.12)
Mongolia	391 (334 to 455)	391 (307 to 501)	35.49 (30.53 to 41)	17.81 (14.41 to 22.12)	-3.6% (-4.07 to -3.12)	-1.59 (-1.68 to -1.51)
Montenegro	73 (65 to 81)	127 (106 to 149)	12.43 (11.17 to 13.87)	13.82 (11.6 to 16.13)	0.55% (0.38 to 0.72)	2.04 (1.96 to 2.16)
Morocco	3551 (3026 to 4628)	9320 (7160 to 11841)	29.43 (24.56 to 41.35)	35.84 (27.87 to 46.25)	0.76% (0.62 to 0.89)	2.18 (2.08 to 2.27)
Mozambique	1245 (1018 to 1524)	2645 (2084 to 3284)	22.84 (18.92 to 28.33)	25.87 (21.06 to 32.1)	0.5% (0.37 to 0.63)	-0.23 (-0.27 to -0.19)
Myanmar	7636 (5937 to 9500)	11554 (9732 to 13960)	30.76 (24.01 to 38.16)	26.84 (23.21 to 32.3)	-0.53% (-0.65 to -0.41)	0.44 (0.41 to 0.47)
Namibia	180 (133 to 244)	349 (255 to 489)	27.85 (20.88 to 37.4)	27.4 (20 to 38.41)	-0.39% (-0.75 to -0.02)	0.47 (0.43 to 0.51)
Nauru	2 (1 to 2)	3 (2 to 3)	49.17 (38.1 to 60.09)	66.61 (49.13 to 82.46)	0.93% (0.61 to 1.25)	1.14 (1.1 to 1.17)
Nepal	1728 (1271 to 2254)	5108 (3581 to 6711)	18.15 (13.34 to 24.47)	25.06 (17.71 to 32.79)	1.23% (0.94 to 1.53)	2.23 (2.2 to 2.26)
Netherlands	1677 (1478 to 1823)	3780 (3231 to 4224)	8.42 (7.37 to 9.15)	9.8 (8.42 to 10.92)	0.67% (0.59 to 0.75)	2.34 (2.25 to 2.41)
New Zealand	308 (285 to 329)	915 (794 to 1004)	8.26 (7.56 to 8.83)	10.82 (9.52 to 11.82)	1.04% (0.82 to 1.27)	2.72 (2.61 to 2.81)
Nicaragua	610 (571 to 654)	3475 (2870 to 4092)	37.62 (34.76 to 40.75)	83.24 (69.57 to 96.75)	3.14% (2.79 to 3.49)	4.35 (4.04 to 4.56)
Niger	1070 (844 to 1345)	2201 (1609 to 2913)	35.2 (27.55 to 44.12)	28.69 (22.39 to 36.04)	-0.66% (-0.73 to -0.6)	-1.16 (-1.23 to -1.09)
Nigeria	11660 (9422 to 14849)	20045 (15894 to 25087)	27.69 (22.51 to 35.07)	24.84 (20.27 to 30.37)	-0.3% (-0.36 to -0.23)	-1.12 (-1.14 to -1.1)
Niue	1 (1 to 1)	1 (1 to 1)	35.72 (28.03 to 44.02)	47.39 (34.47 to 59.33)	0.85% (0.59 to 1.12)	1.85 (1.83 to 1.88)
North Macedonia	195 (178 to 218)	363 (292 to 452)	11.25 (10.27 to 12.72)	12.72 (10.34 to 15.66)	0.3% (0.07 to 0.54)	2.04 (1.89 to 2.21)
Northern Mariana Islands	7 (6 to 9)	24 (20 to 28)	45.65 (39.08 to 54.81)	56.84 (48.66 to 65.02)	0.95% (0.85 to 1.06)	4.37 (4.32 to 4.43)
Norway	339 (312 to 356)	776 (667 to 843)	4.55 (4.2 to 4.77)	6.69 (5.84 to 7.25)	1.49% (1.18 to 1.8)	2.06 (1.98 to 2.1)
Oman	82 (64 to 109)	199 (171 to 231)	16.82 (12.93 to 22.29)	19.85 (17.05 to 22.82)	0.98% (0.78 to 1.17)	0.06 (-0.07 to 0.17)
Pakistan	15212 (11337 to 20539)	44390 (32447 to 56526)	26.34 (19.51 to 35.91)	39.88 (29.74 to 50.88)	1.43% (1.17 to 1.7)	1.34 (1.32 to 1.36)
Palau	5 (4 to 6)	13 (10 to 16)	54.63 (45.05 to 68.31)	69.74 (56.33 to 84.64)	0.79% (0.59 to 1)	2.69 (2.67 to 2.72)
Palestine	388 (311 to 477)	649 (553 to 747)	46.81 (37.83 to 57.37)	33.58 (28.52 to 38.58)	-0.86% (-1.11 to -0.6)	-1.18 (-1.28 to -1.09)
Panama	220 (203 to 236)	1154 (897 to 1456)	14.61 (13.34 to 15.73)	27.39 (21.28 to 34.63)	2.25% (1.89 to 2.61)	4.03 (3.85 to 4.18)
Papua New Guinea	253 (202 to 308)	741 (564 to 954)	12.19 (9.8 to 14.71)	14.36 (11.09 to 17.95)	0.51% (0.36 to 0.65)	0.64 (0.6 to 0.68)
Paraguay	337 (300 to 373)	1883 (1464 to 2396)	15.41 (13.63 to 17.13)	34.76 (27.05 to 44.15)	3.48% (3.24 to 3.71)	4.34 (4.07 to 4.61)
Peru	2924 (2587 to 3304)	8044 (5916 to 10437)	24.09 (21.15 to 27.33)	24.72 (18.22 to 32.03)	0.19% (-0.04 to 0.42)	1.85 (1.62 to 2.01)
Philippines	10415 (9422 to 11484)	33358 (27877 to 39545)	38.22 (34.49 to 42.3)	44.7 (37.65 to 52.35)	0.92% (0.66 to 1.18)	2.13 (2.03 to 2.21)
Poland	4413 (4249 to 4529)	4695 (3970 to 5587)	10.66 (10.2 to 10.95)	6.5 (5.49 to 7.73)	-1.96% (-2.39 to -1.53)	0.1 (-0.25 to 0.36)
Portugal	1579 (1491 to 1668)	4068 (3450 to 4512)	12.57 (11.77 to 13.3)	13.48 (11.55 to 14.86)	0.38% (-0.07 to 0.84)	3.12 (3.01 to 3.23)
Puerto Rico	995 (930 to 1055)	2057 (1604 to 2586)	28.44 (26.47 to 30.11)	26.89 (21.12 to 34.09)	0.4% (0.08 to 0.72)	2.79 (2.63 to 2.93)
Qatar	29 (23 to 45)	133 (101 to 170)	48.93 (38.41 to 84.35)	45.88 (37.09 to 55.98)	0.07% (-0.19 to 0.33)	-1.4 (-1.7 to -1.06)
Republic of Korea	3122 (2975 to 3328)	7979 (6931 to 8864)	12.08 (11.28 to 12.97)	9.56 (8.27 to 10.64)	-0.56% (-0.65 to -0.47)	2.63 (2.59 to 2.66)
Republic of Moldova	101 (94 to 107)	245 (212 to 278)	2.87 (2.67 to 3.05)	4.46 (3.88 to 5.03)	1.53% (1.2 to 1.85)	3.67 (3.29 to 4.01)
Romania	2588 (2474 to 2691)	3043 (2549 to 3608)	10.43 (9.94 to 10.84)	7.98 (6.68 to 9.46)	-0.52% (-1.04 to 0)	1.52 (1.3 to 1.74)
Russian Federation	9023 (8788 to 9319)	11652 (10161 to 13133)	5.47 (5.29 to 5.63)	5.17 (4.52 to 5.82)	-0.89% (-1.21 to -0.57)	1.29 (0.97 to 1.64)
Rwanda	927 (763 to 1099)	1266 (992 to 1561)	32.51 (27.17 to 38.51)	24.68 (19.41 to 29.96)	-1.65% (-1.93 to -1.37)	-0.92 (-1.01 to -0.82)
Saint Kitts and Nevis	17 (16 to 19)	32 (26 to 37)	48.81 (44.79 to 53.28)	53.07 (44.4 to 61.71)	0.73% (0.55 to 0.91)	0.74 (0.59 to 0.89)
Saint Lucia	27 (25 to 29)	71 (60 to 85)	31.56 (29.14 to 33.94)	34.59 (28.97 to 40.83)	0.39% (0.16 to 0.62)	2.61 (2.46 to 2.74)
Saint Vincent and the Grenadines	18 (16 to 20)	46 (40 to 54)	25.51 (23.01 to 27.92)	36.54 (31.68 to 42.06)	1.55% (1.32 to 1.78)	3.18 (3.1 to 3.26)
Samoa	31 (24 to 39)	61 (50 to 76)	37.95 (30.01 to 47.78)	44.6 (36.37 to 54.81)	0.47% (0.26 to 0.68)	1.45 (1.44 to 1.47)
San Marino	1 (1 to 1)	4 (3 to 6)	4.05 (3.41 to 4.74)	5.09 (3.52 to 6.82)	1.51% (1.24 to 1.77)	3.09 (3.06 to 3.12)
Sao Tome and Principe	27 (22 to 31)	50 (39 to 59)	43.51 (36.27 to 49.57)	51.3 (40.4 to 59.87)	0.48% (0.36 to 0.6)	0.41 (0.29 to 0.55)
Saudi Arabia	2477 (1934 to 3101)	6930 (5451 to 8552)	47.9 (37.69 to 59.35)	52.88 (42.82 to 63.11)	0.58% (0.35 to 0.81)	0.8 (0.72 to 0.87)
Senegal	1334 (1042 to 1709)	2447 (1886 to 3216)	41.68 (33.28 to 53.19)	34.93 (27.7 to 45.06)	-0.54% (-0.67 to -0.42)	-0.28 (-0.42 to -0.13)
Serbia	1420 (1279 to 1666)	2517 (2048 to 2999)	14 (12.58 to 16.3)	16.34 (13.34 to 19.38)	0.83% (0.66 to 1)	2.5 (2.34 to 2.7)
Seychelles	17 (15 to 19)	44 (39 to 49)	29.87 (26.45 to 33.1)	44.43 (38.76 to 49.83)	0.9% (0.52 to 1.29)	2.22 (2.13 to 2.31)
Sierra Leone	643 (510 to 789)	1036 (794 to 1332)	32.65 (26.08 to 39.62)	28.55 (22.85 to 35.84)	-0.28% (-0.36 to -0.2)	-1.27 (-1.32 to -1.22)
Singapore	310 (295 to 325)	758 (656 to 830)	15.54 (14.57 to 16.4)	10.51 (9.09 to 11.55)	-0.38% (-0.94 to 0.18)	0.98 (0.87 to 1.07)
Slovakia	688 (641 to 741)	758 (605 to 934)	11.86 (11.06 to 12.74)	8.42 (6.73 to 10.33)	-1.05% (-1.13 to -0.96)	0.08 (-0.03 to 0.16)
Slovenia	152 (119 to 187)	261 (204 to 330)	6.5 (5.14 to 8.02)	4.99 (3.91 to 6.36)	-0.16% (-0.44 to 0.13)	1.96 (1.73 to 2.2)
Solomon Islands	67 (50 to 89)	89 (71 to 110)	41.92 (31.97 to 57.06)	25.15 (20.72 to 29.99)	-1.94% (-2.35 to -1.53)	-1.46 (-1.77 to -1.14)
Somalia	763 (575 to 960)	1878 (1426 to 2496)	31.28 (23.57 to 39.61)	29.63 (22.61 to 39.38)	-0.06% (-0.11 to -0.01)	-0.51 (-0.53 to -0.5)
South Africa	4611 (4252 to 5073)	12353 (11414 to 13224)	22 (20.07 to 24.29)	31.02 (28.44 to 33.22)	1.29% (0.9 to 1.68)	1.96 (1.72 to 2.19)
South Sudan	651 (482 to 833)	933 (685 to 1250)	27.62 (20.27 to 35.67)	27.22 (20.38 to 35.97)	-0.06% (-0.09 to -0.02)	-0.33 (-0.39 to -0.27)
Spain	7675 (6906 to 8291)	14645 (12084 to 16737)	14.79 (13.28 to 15.99)	11.06 (9.33 to 12.49)	-0.87% (-0.94 to -0.8)	1.63 (1.57 to 1.68)
Sri Lanka	2489 (2208 to 2742)	5560 (4150 to 7257)	25.27 (22.31 to 27.99)	24.09 (18.08 to 31.21)	-0.11% (-0.51 to 0.28)	1.92 (1.73 to 2.09)
Sudan	2607 (2063 to 3461)	4754 (3374 to 7167)	28.53 (22.13 to 40.32)	28.39 (20.33 to 44.3)	0.05% (-0.04 to 0.14)	-0.37 (-0.4 to -0.34)
Suriname	75 (67 to 81)	262 (218 to 310)	28.55 (25.56 to 30.97)	45.34 (37.97 to 53.46)	1.67% (1.38 to 1.96)	3.15 (2.95 to 3.4)
Sweden	649 (592 to 692)	1999 (1681 to 2206)	3.93 (3.59 to 4.17)	7.5 (6.43 to 8.23)	2.55% (2.42 to 2.67)	3.27 (3.15 to 3.35)
Switzerland	610 (542 to 663)	2218 (1824 to 2519)	5.43 (4.84 to 5.87)	9.49 (7.91 to 10.75)	2.76% (2.5 to 3.03)	3.63 (3.51 to 3.74)
Syrian Arab Republic	1946 (1611 to 2370)	2661 (2065 to 3423)	36.99 (30.44 to 46.13)	27.78 (22.07 to 34.58)	-1.65% (-1.95 to -1.34)	0.75 (0.58 to 0.88)
Taiwan (Province of China)	3334 (3137 to 3533)	8248 (6512 to 10329)	26.1 (24.33 to 27.84)	20.47 (16.14 to 25.73)	-0.94% (-1.1 to -0.79)	2.68 (2.57 to 2.78)
Tajikistan	103 (95 to 113)	405 (331 to 494)	3.18 (2.94 to 3.47)	9.4 (7.8 to 11.25)	4.07% (3.7 to 4.45)	2.82 (2.63 to 2.95)
Thailand	9768 (8630 to 11152)	27446 (21015 to 35471)	29.2 (25.83 to 33.3)	27.94 (21.36 to 35.99)	-0.38% (-0.48 to -0.28)	2.84 (2.69 to 2.99)
Timor-Leste	93 (72 to 122)	233 (175 to 298)	31.54 (24.73 to 42.46)	31.3 (24.09 to 39.75)	-0.04% (-0.24 to 0.15)	1.36 (1.31 to 1.4)
Togo	432 (350 to 542)	1004 (785 to 1270)	34.23 (28.17 to 42.73)	30.2 (24.51 to 37.23)	-0.43% (-0.47 to -0.39)	0.25 (0.21 to 0.28)
Tokelau	0 (0 to 1)	1 (0 to 1)	32.9 (25.7 to 42.75)	40.42 (31.37 to 54.02)	0.67% (0.44 to 0.9)	1.2 (1.15 to 1.25)
Tonga	15 (12 to 19)	32 (26 to 43)	28.56 (23.31 to 37.54)	41.51 (33.11 to 54.56)	1.25% (0.87 to 1.63)	2.63 (2.58 to 2.68)
Trinidad and Tobago	175 (165 to 186)	618 (464 to 801)	21.8 (20.39 to 23.17)	34.37 (25.88 to 44.38)	2% (1.76 to 2.25)	4.2 (3.94 to 4.38)
Tunisia	1030 (879 to 1227)	2634 (1880 to 3491)	24.28 (20.58 to 29.37)	23.62 (16.87 to 31.07)	-0.12% (-0.16 to -0.09)	2.1 (2.05 to 2.14)
Turkey	11606 (9539 to 15847)	19193 (15487 to 23476)	35.19 (28.26 to 50.25)	23.48 (18.99 to 28.71)	-1.28% (-1.59 to -0.97)	0.69 (0.61 to 0.77)
Turkmenistan	307 (287 to 327)	712 (577 to 897)	13.45 (12.55 to 14.37)	17.38 (14.16 to 21.64)	0.34% (0.03 to 0.65)	1.84 (1.58 to 2.13)
Tuvalu	2 (2 to 3)	5 (3 to 6)	38.58 (30.62 to 49.14)	48.67 (35.96 to 66.59)	0.78% (0.56 to 0.99)	1.29 (1.27 to 1.31)
Uganda	1546 (1196 to 1942)	3386 (2622 to 4256)	25.22 (19.55 to 31.82)	25.81 (20.58 to 31.71)	-0.19% (-0.32 to -0.05)	-0.31 (-0.36 to -0.26)
Ukraine	1410 (1339 to 1472)	2660 (2284 to 3072)	2.29 (2.15 to 2.39)	3.86 (3.31 to 4.47)	2.18% (1.89 to 2.47)	2.74 (2.37 to 3.01)
United Arab Emirates	207 (157 to 263)	1433 (915 to 2257)	61.23 (37.47 to 75.7)	48.09 (29.07 to 73.62)	-0.82% (-1.4 to -0.24)	1.17 (1.01 to 1.31)
United Kingdom	4970 (4640 to 5152)	7776 (6845 to 8328)	5.41 (5.03 to 5.63)	5.29 (4.7 to 5.64)	0.38% (0.12 to 0.64)	1.04 (0.95 to 1.11)
United Republic of Tanzania	2751 (2309 to 3270)	6232 (5262 to 7363)	26.7 (22.58 to 32.2)	27.3 (23.17 to 31.68)	0.13% (0.05 to 0.2)	0.12 (0.1 to 0.15)
United States of America	33101 (30495 to 34451)	106954 (95861 to 114383)	9.94 (9.18 to 10.34)	17.77 (16.12 to 18.91)	2.43% (2.22 to 2.63)	3.19 (3.14 to 3.23)
United States Virgin Islands	17 (14 to 20)	52 (45 to 59)	21.34 (18.16 to 24.86)	30.18 (25.88 to 34.3)	1.76% (1.53 to 1.99)	4.16 (3.99 to 4.37)
Uruguay	507 (471 to 539)	989 (870 to 1091)	13.21 (12.24 to 14.02)	15.9 (14.15 to 17.4)	0.94% (0.8 to 1.09)	2.27 (1.96 to 2.58)
Uzbekistan	1891 (1643 to 2518)	3971 (3335 to 4674)	14.76 (12.61 to 20.49)	19.85 (17.05 to 22.89)	0.69% (-0.1 to 1.5)	1 (0.71 to 1.43)
Vanuatu	16 (11 to 22)	70 (52 to 94)	26.09 (18.67 to 35.84)	43.38 (32.55 to 57.97)	1.91% (1.78 to 2.04)	2.76 (2.7 to 2.83)
Venezuela (Bolivarian Republic of)	1548 (1456 to 1639)	10405 (7892 to 13426)	16.19 (15.07 to 17.25)	36.77 (27.88 to 47.38)	2.43% (1.94 to 2.92)	5.27 (4.57 to 5.74)
Viet Nam	11028 (8950 to 13564)	21485 (16683 to 25812)	29.05 (23.77 to 35.4)	26.62 (20.89 to 31.76)	-0.38% (-0.85 to 0.09)	1.12 (1.08 to 1.14)
Yemen	1149 (858 to 1535)	2676 (2046 to 3541)	24.8 (18.61 to 34.23)	23.19 (18.02 to 30.53)	-0.26% (-0.33 to -0.18)	0.07 (0.05 to 0.1)
Zambia	950 (809 to 1105)	1931 (1552 to 2402)	32.83 (27.31 to 38.79)	30.81 (25.1 to 37.46)	-0.48% (-0.66 to -0.3)	-0.43 (-0.49 to -0.38)
Zimbabwe	918 (700 to 1360)	2292 (1662 to 3377)	25.95 (20.13 to 37.57)	37.07 (27.36 to 55.38)	1.55% (1.21 to 1.89)	1.92 (1.88 to 1.97)
CKD, Chronic kidney disease; ASMR – age-standardised mortality rate, AAPCs, average annual percent changes, EAPCs,estimated annual percentage changes, SDI, Sociodemographic Index, UI, uncertainty interval, CI, confidence intervals.
aPer 100, 000 population.

## Sheet: Table S7
TableS7. Cases, age-standardized for CKD DALYs, their AAPCs and EAPCs from 1990 to 2019 at the global and regional levels.
Location	CKD Incidence Number(95%UIa)		CKD ASDRb		CKD_AAPCs	CKD_EAPCs	Due to diabetes mellitus type 1			Due to diabetes mellitus type 2			Due to hypertension			Due to glomerulonephritis			Due to other and unspecified causes
			(95%UI)		(95%CI)	(95%CI)
	1990	2019	1990	2019	1990-2019	EAPCs	ASIR	AAPCs	EAPCs	ASIR	AAPCs	EAPCs	ASIR	AAPCs	EAPCs	ASIR	AAPCs	EAPCs	ASIR	AAPCs	EAPCs
							2019			2019			2019			2019			2019
Global	21504571 (20039116 to 23065777)	41538592 (38291809 to 45037865)	484.46 (452.28 to 518.67)	514.86 (474.91 to 558.86)	1.02 (0.99 to 1.04)	0.31% (0.23 to 0.38)	38.83 (27.73 to 52.35)	0.62 (0.6 to 0.65)	-0.08% (-0.18 to 0.02)	120.2 (99.16 to 142.85)	1.8 (1.77 to 1.82)	0.75% (0.63 to 0.87)	123.41 (106.86 to 142.66)	1.55 (1.53 to 1.57)	0.49% (0.43 to 0.55)	86.17 (72.32 to 101.17)	0.49 (0.46 to 0.52)	0.04% (0 to 0.08)	146.24 (123.41 to 172.09)	0.49 (0.48 to 0.51)	0.08% (0.01 to 0.15)
High SDIa	2541223 (2327770 to 2787232)	5378054 (4872252 to 5884308)	254.32 (232.26 to 279.43)	304.13 (274.09 to 335.44)	1.88 (1.86 to 1.9)	0.8% (0.72 to 0.89)	15.99 (11.03 to 21.44)	1.07 (1.04 to 1.11)	0.49% (0.41 to 0.58)	80.85 (66.99 to 95.28)	2.5 (2.47 to 2.55)	1.28% (1.09 to 1.46)	81.57 (69.66 to 93.81)	2.3 (2.23 to 2.36)	0.98% (0.93 to 1.04)	42.48 (35.4 to 50.62)	0.99 (0.97 to 1.03)	0.16% (0.06 to 0.25)	83.25 (68.62 to 99.04)	1.48 (1.45 to 1.51)	0.6% (0.46 to 0.75)
High-middle SDIa	3892890 (3595862 to 4213223)	6051878 (5494750 to 6665137)	360.16 (332.75 to 390.43)	320.68 (290.18 to 353.73)	0.8 (0.76 to 0.84)	-0.36% (-0.46 to -0.27)	22.57 (16.39 to 29.76)	0.06 (0 to 0.12)	-1.05% (-1.24 to -0.86)	73.88 (61.08 to 87.11)	1.57 (1.52 to 1.61)	0.27% (0.12 to 0.41)	79.78 (68.43 to 92.04)	1.49 (1.46 to 1.53)	0.15% (0.05 to 0.26)	47.71 (40.17 to 56.22)	-0.04 (-0.08 to 0.02)	-1.09% (-1.2 to -0.98)	96.73 (81 to 112.75)	0.36 (0.31 to 0.39)	-0.65% (-0.73 to -0.56)
Middle SDIa	7553563 (7023332 to 8112980)	15437591 (14172193 to 16837374)	601.87 (560.14 to 645.51)	621.93 (570.74 to 676.64)	1.34 (1.3 to 1.37)	0.27% (0.21 to 0.33)	52.41 (37.75 to 69.66)	0.68 (0.66 to 0.72)	-0.31% (-0.36 to -0.26)	159.63 (132.14 to 188.19)	2.23 (2.2 to 2.27)	0.63% (0.53 to 0.73)	159.82 (137.32 to 185.98)	1.97 (1.93 to 2.01)	0.41% (0.35 to 0.47)	89.03 (74.9 to 105.59)	0.83 (0.79 to 0.87)	0.16% (0.08 to 0.24)	161.04 (134.78 to 189.53)	0.67 (0.64 to 0.7)	0.05% (0 to 0.11)
Low-middle SDIa	5050145 (4559660 to 5598224)	9913720 (8976984 to 10820216)	649.9 (591.82 to 714.59)	664.18 (603.21 to 723.92)	0.81 (0.78 to 0.85)	0.1% (0 to 0.21)	50.69 (33.91 to 71.85)	0.91 (0.88 to 0.94)	0.12% (-0.03 to 0.27)	152.04 (119.82 to 184.33)	1.7 (1.65 to 1.77)	0.46% (0.3 to 0.61)	146.64 (124.1 to 172.77)	1.28 (1.24 to 1.31)	0.08% (-0.02 to 0.18)	117.68 (95.99 to 142.52)	0.43 (0.38 to 0.48)	-0.03% (-0.12 to 0.07)	197.14 (163.19 to 235.72)	0.25 (0.2 to 0.3)	-0.06% (-0.15 to 0.02)
Low SDIa	2453114 (2183972 to 2728521)	4727897 (4213117 to 5276932)	734.23 (667.32 to 804.58)	682.18 (615.56 to 752.04)	-0.36 (-0.38 to -0.35)	-0.24% (-0.28 to -0.21)	45.02 (30.03 to 63.58)	0.08 (0.04 to 0.1)	-0.08% (-0.16 to 0)	146.36 (115.93 to 178)	0.01 (-0.02 to 0.03)	-0.07% (-0.14 to -0.01)	166.36 (141.42 to 194.38)	-0.22 (-0.23 to -0.2)	-0.41% (-0.47 to -0.34)	142.6 (117.43 to 171.01)	-0.59 (-0.61 to -0.57)	-0.43% (-0.47 to -0.39)	181.83 (151.35 to 215.47)	-0.49 (-0.51 to -0.47)	-0.11% (-0.14 to -0.08)
Central Asia	232464 (215305 to 256326)	431001 (386369 to 481733)	397.89 (367.64 to 442.65)	506.72 (456.51 to 562.2)	1.15 (1.06 to 1.24)	0.48% (0.16 to 0.79)	23.37 (15.46 to 34.07)	1.58 (1.52 to 1.64)	0.22% (-0.14 to 0.59)	117.66 (93.25 to 142.98)	2.02 (1.94 to 2.11)	1.17% (0.79 to 1.56)	48.82 (39.17 to 60.3)	1.73 (1.69 to 1.78)	1.15% (0.88 to 1.41)	85.07 (67.2 to 105.09)	0.81 (0.76 to 0.87)	0.05% (-0.27 to 0.38)	231.81 (196.11 to 267.58)	0.76 (0.71 to 0.81)	0.21% (-0.09 to 0.51)
Central Europe	409647 (383838 to 437532)	460311 (401375 to 523544)	297.3 (278.39 to 317.88)	243.84 (212.01 to 278.04)	0.65 (0.6 to 0.7)	-0.62% (-0.69 to -0.55)	10.01 (6.63 to 14.47)	-0.1 (-0.2 to -0.01)	-0.64% (-0.86 to -0.43)	47.48 (36.46 to 59.44)	1.41 (1.36 to 1.47)	0.09% (-0.06 to 0.24)	52.2 (42.7 to 62.85)	1.53 (1.44 to 1.59)	0.41% (0.22 to 0.61)	43.24 (34.78 to 53.06)	-0.66 (-0.76 to -0.6)	-2.22% (-2.44 to -2.01)	90.92 (74.61 to 108.3)	0.5 (0.44 to 0.55)	-0.66% (-0.72 to -0.59)
Eastern Europe	492854 (445924 to 547255)	563547 (491455 to 638341)	197 (177.48 to 218.85)	196.77 (170.51 to 224.02)	0.91 (0.77 to 1.07)	-0.51% (-0.73 to -0.28)	14.91 (10.74 to 20.26)	0.65 (0.47 to 0.86)	-0.71% (-1.04 to -0.38)	21.53 (16.5 to 27.48)	1.63 (1.53 to 1.73)	0.46% (0.33 to 0.6)	33.45 (27.52 to 39.93)	1.53 (1.39 to 1.66)	0.11% (-0.28 to 0.5)	57.18 (48.76 to 66.09)	0.36 (0.19 to 0.53)	-0.93% (-1.23 to -0.64)	69.69 (57.24 to 83.38)	0.75 (0.65 to 0.86)	-0.61% (-0.85 to -0.37)
Australasia	44574 (40819 to 48980)	104430 (92941 to 115709)	196.75 (180.03 to 215.38)	214.3 (191.2 to 238.39)	1.73 (1.64 to 1.81)	0.45% (0.4 to 0.5)	6.01 (4.13 to 8.51)	1.35 (1.31 to 1.38)	1.21% (1.06 to 1.37)	25.2 (19.08 to 32.44)	2.83 (2.79 to 2.88)	1.53% (1.28 to 1.77)	42.98 (34.12 to 53.32)	2.73 (2.68 to 2.78)	0.94% (0.87 to 1.02)	57.65 (47.43 to 68.81)	1.61 (1.44 to 1.7)	0.44% (0.35 to 0.53)	82.46 (68.39 to 97.17)	1.11 (1.04 to 1.15)	-0.09% (-0.22 to 0.04)
High-income Asia Pacific	594878 (547519 to 642565)	962281 (840036 to 1067607)	310.61 (285.7 to 334.9)	218.58 (192.71 to 243.9)	1.43 (1.4 to 1.46)	-1.16% (-1.21 to -1.1)	15.29 (10.25 to 21.2)	-0.47 (-0.53 to -0.42)	-1.36% (-1.55 to -1.17)	73.24 (61.75 to 85.24)	1.7 (1.63 to 1.76)	-0.87% (-1.05 to -0.68)	54.81 (45.17 to 64.2)	2.1 (2.05 to 2.15)	-1.37% (-1.65 to -1.09)	21.62 (17.71 to 26)	-0.7 (-0.86 to -0.57)	-4.25% (-5.21 to -3.28)	53.62 (42.83 to 65.27)	1.65 (1.57 to 1.71)	-0.37% (-0.75 to 0.01)
High-income North America	934395 (846929 to 1032342)	2424222 (2224488 to 2641088)	273.54 (247.51 to 303.34)	413.63 (379.73 to 450.68)	2.45 (2.4 to 2.49)	1.69% (1.51 to 1.88)	17.31 (11.53 to 23.88)	2.53 (2.44 to 2.6)	1.75% (1.55 to 1.96)	113.61 (91.76 to 135.29)	3.75 (3.71 to 3.78)	2.73% (2.39 to 3.07)	120.6 (102.68 to 138.93)	2.56 (2.51 to 2.61)	1.72% (1.57 to 1.87)	62.52 (51.18 to 76.06)	1.37 (1.33 to 1.41)	1.01% (0.88 to 1.14)	99.59 (80.44 to 120.82)	1.6 (1.56 to 1.65)	1.12% (0.96 to 1.28)
Western Europe	1081597 (991487 to 1188026)	1747147 (1560646 to 1921102)	197.18 (179.66 to 216.97)	186.58 (166.88 to 208.38)	1.22 (1.19 to 1.25)	-0.04% (-0.09 to 0.02)	6.68 (4.63 to 9.27)	0.3 (0.26 to 0.35)	0.01% (-0.13 to 0.14)	37.99 (29.94 to 47.8)	1.46 (1.42 to 1.51)	0.2% (0.15 to 0.25)	48.9 (40.22 to 58.16)	1.73 (1.64 to 1.81)	0.46% (0.35 to 0.57)	26.9 (21.92 to 33.11)	0.6 (0.57 to 0.63)	-0.58% (-0.67 to -0.5)	66.11 (54.89 to 78.9)	1.01 (0.96 to 1.05)	-0.27% (-0.36 to -0.17)
Andean Latin America	180050 (166472 to 196150)	480076 (403713 to 564868)	680.42 (626.59 to 742.08)	836.34 (704.25 to 981.59)	1.58 (1.48 to 1.66)	0.84% (0.59 to 1.1)	49.76 (31.45 to 75.49)	1.58 (1.48 to 1.66)	0.56% (0.26 to 0.87)	198.82 (151.5 to 253.93)	2.95 (2.86 to 3.03)	1.43% (1.17 to 1.69)	187.72 (148.51 to 235.05)	2.86 (2.76 to 2.95)	1.39% (1.09 to 1.69)	175.65 (132.42 to 227.46)	0.86 (0.77 to 0.94)	0.36% (0.1 to 0.63)	224.38 (174.97 to 286.37)	0.73 (0.66 to 0.79)	0.41% (0.19 to 0.62)
Caribbean	171757 (158191 to 189986)	392005 (337600 to 454011)	587 (541.65 to 647.03)	774.89 (668 to 896.08)	1.9 (1.78 to 1.96)	1.32% (1.22 to 1.42)	56.08 (37.47 to 79.94)	1.83 (1.75 to 1.9)	1.29% (1.2 to 1.39)	164.33 (129.45 to 202.86)	2.48 (2.4 to 2.55)	1.44% (1.33 to 1.54)	148.44 (120.36 to 182.43)	2.53 (2.45 to 2.6)	1.57% (1.44 to 1.69)	178.7 (139.81 to 222.76)	1.52 (1.43 to 1.58)	1.22% (1.13 to 1.32)	227.34 (181.16 to 279.73)	1.47 (1.42 to 1.51)	1.16% (1.08 to 1.25)
Central Latin America	778416 (720465 to 840288)	3275591 (2921023 to 3697817)	739.23 (689.04 to 794.6)	1348.14 (1203.58 to 1521.61)	3.58 (3.51 to 3.64)	2.3% (2.01 to 2.59)	94.62 (60.96 to 135.3)	3.72 (3.65 to 3.79)	2.57% (2.26 to 2.88)	320.2 (255.6 to 388.56)	4.54 (4.47 to 4.6)	2.5% (2.16 to 2.84)	279.03 (228.09 to 338.68)	4.38 (4.29 to 4.45)	2.47% (2.14 to 2.8)	303.91 (243.89 to 372.1)	3.13 (3.06 to 3.19)	2.28% (2.01 to 2.56)	350.38 (281.82 to 429.58)	2.83 (2.77 to 2.88)	1.94% (1.72 to 2.16)
Southern Latin America	231493 (218354 to 245131)	439964 (407699 to 472115)	501.82 (472.93 to 530.86)	540.08 (500.88 to 579.63)	1.24 (1.17 to 1.3)	0.25% (0.02 to 0.48)	30.25 (19.79 to 43.15)	0.66 (0.58 to 0.73)	-0.12% (-0.32 to 0.08)	142.69 (113.09 to 173.69)	1.56 (1.48 to 1.64)	0.47% (0.19 to 0.76)	154.37 (130.1 to 182.74)	1.67 (1.61 to 1.73)	0.52% (0.28 to 0.76)	56.75 (45.13 to 69.95)	0.63 (0.57 to 0.7)	-0.1% (-0.29 to 0.08)	156.02 (127.2 to 190.96)	0.85 (0.8 to 0.9)	0.03% (-0.17 to 0.23)
Tropical Latin America	612636 (575548 to 650993)	1236331 (1146826 to 1332949)	559.23 (528.14 to 592.5)	513.36 (476.05 to 553.4)	1.12 (1.07 to 1.18)	-0.37% (-0.46 to -0.29)	30.02 (20.87 to 41.12)	0.46 (0.41 to 0.51)	-0.98% (-1.1 to -0.86)	106.63 (87.46 to 126.49)	2.05 (2 to 2.14)	-0.1% (-0.22 to 0.02)	109.81 (93.04 to 129.38)	2.13 (2.08 to 2.22)	0.11% (0.02 to 0.2)	114.59 (95.63 to 135.52)	0.45 (0.41 to 0.52)	-0.71% (-0.79 to -0.62)	152.32 (125.19 to 178.74)	0.69 (0.66 to 0.74)	-0.5% (-0.57 to -0.42)
North Africa and Middle East	1767039 (1616931 to 1930042)	3381323 (2920288 to 3897905)	834.93 (762.27 to 947.15)	744.36 (646.14 to 851.75)	0.28 (0.25 to 0.29)	-0.37% (-0.43 to -0.31)	34.01 (22.3 to 49.5)	0.71 (0.69 to 0.74)	-0.55% (-0.6 to -0.5)	205.94 (162.38 to 253.6)	1.01 (0.96 to 1.05)	-0.13% (-0.18 to -0.08)	203.28 (165.77 to 243.04)	0.96 (0.92 to 1.01)	-0.31% (-0.38 to -0.25)	63.95 (50.24 to 79.76)	0 (-0.01 to 0.03)	-0.39% (-0.5 to -0.28)	237.18 (191.1 to 288.4)	-0.49 (-0.51 to -0.47)	-0.59% (-0.65 to -0.52)
Southeast Asia	2704033 (2493288 to 2945170)	5113222 (4614551 to 5673542)	806.56 (741.95 to 875.79)	796.69 (720.03 to 881.21)	0.95 (0.92 to 0.97)	-0.02% (-0.07 to 0.03)	103.13 (75.65 to 135.16)	0.51 (0.47 to 0.55)	-0.44% (-0.48 to -0.39)	235.7 (194.17 to 281.24)	1.7 (1.66 to 1.74)	0.23% (0.17 to 0.3)	247.03 (210.3 to 289.49)	1.54 (1.5 to 1.58)	0.14% (0.08 to 0.2)	68.32 (55.49 to 84.04)	0.13 (0.1 to 0.15)	-0.29% (-0.34 to -0.23)	142.5 (116.7 to 167.93)	-0.04 (-0.07 to -0.02)	-0.24% (-0.29 to -0.19)
South Asia	4690790 (4050846 to 5324903)	9886435 (8796773 to 11052833)	647.1 (557.75 to 731.83)	640.65 (568.76 to 715.48)	0.85 (0.77 to 0.91)	-0.06% (-0.24 to 0.11)	46.48 (29.28 to 70.65)	1.5 (1.45 to 1.55)	0.68% (0.47 to 0.89)	143.36 (108.63 to 179.93)	1.88 (1.79 to 1.98)	0.45% (0.2 to 0.7)	123.65 (100.99 to 149.93)	1.22 (1.14 to 1.3)	-0.25% (-0.42 to -0.08)	112.89 (89.33 to 140.17)	0.16 (0.1 to 0.22)	-0.54% (-0.71 to -0.37)	214.26 (175.24 to 260.76)	0.44 (0.39 to 0.49)	-0.16% (-0.31 to 0)
East Asia	4195661 (3729511 to 4664949)	6208087 (5358646 to 7049939)	416.47 (371.77 to 461.55)	320.44 (277.88 to 362.19)	0.75 (0.64 to 0.84)	-0.58% (-0.68 to -0.48)	26.85 (19.1 to 36.2)	-0.68 (-0.74 to -0.6)	-2% (-2.19 to -1.81)	86.06 (69.83 to 102.66)	1.74 (1.61 to 1.85)	-0.08% (-0.23 to 0.07)	91.21 (75.93 to 107.27)	1.67 (1.59 to 1.74)	0% (-0.13 to 0.14)	38.09 (30.35 to 47.36)	-0.2 (-0.28 to -0.12)	-1.01% (-1.1 to -0.93)	78.23 (62.92 to 95.23)	0.03 (-0.08 to 0.12)	-0.93% (-1.02 to -0.84)
Oceania	28009 (24253 to 32151)	70091 (58471 to 83482)	664.24 (581.19 to 758.07)	747.22 (629.25 to 880.16)	0.7 (0.66 to 0.74)	0.27% (0.09 to 0.44)	97.19 (68.36 to 135.86)	0.5 (0.42 to 0.56)	-0.05% (-0.28 to 0.18)	206.91 (164.32 to 256.32)	0.85 (0.82 to 0.89)	0.27% (0.08 to 0.46)	192.97 (153.13 to 238.79)	0.89 (0.85 to 0.92)	0.33% (0.16 to 0.5)	82.66 (62.72 to 107.33)	0.59 (0.56 to 0.62)	0.28% (0.11 to 0.44)	167.49 (132.47 to 206.62)	0.51 (0.49 to 0.54)	0.38% (0.24 to 0.53)
Central Sub-Saharan Africa	260257 (219958 to 303286)	463973 (369323 to 563409)	769.07 (656.59 to 891.05)	635.98 (510.34 to 766.78)	-1.02 (-1.05 to -0.99)	-0.73% (-0.77 to -0.7)	40.94 (25.48 to 61.3)	-0.52 (-0.55 to -0.49)	-0.75% (-0.8 to -0.7)	137.93 (98.29 to 181.44)	-0.54 (-0.58 to -0.5)	-0.58% (-0.63 to -0.53)	181.49 (135.44 to 236.53)	-0.53 (-0.57 to -0.49)	-0.64% (-0.67 to -0.61)	136.34 (101.44 to 175.92)	-1.12 (-1.15 to -1.09)	-0.9% (-0.93 to -0.86)	139.28 (104.21 to 177.67)	-1.5 (-1.54 to -1.46)	-0.83% (-0.86 to -0.8)
Eastern Sub-Saharan Africa	842860 (711405 to 949634)	1395756 (1214795 to 1581032)	752.43 (668.49 to 837.88)	626.45 (557.9 to 698.14)	-0.93 (-0.95 to -0.91)	-0.73% (-0.77 to -0.69)	36.66 (24.87 to 51.75)	-0.86 (-0.91 to -0.81)	-1.16% (-1.27 to -1.05)	139.28 (110.65 to 169.71)	-0.65 (-0.68 to -0.61)	-0.58% (-0.65 to -0.51)	163.46 (137.32 to 193.14)	-0.66 (-0.69 to -0.63)	-0.76% (-0.85 to -0.67)	155.84 (127.82 to 189.08)	-0.96 (-0.98 to -0.93)	-0.82% (-0.93 to -0.71)	131.2 (105.78 to 158)	-1.23 (-1.25 to -1.22)	-0.62% (-0.72 to -0.51)
Southern Sub-Saharan Africa	221353 (200858 to 249550)	497546 (452002 to 545964)	636.93 (576.23 to 723.35)	803.81 (733.62 to 878.51)	1.4 (1.26 to 1.54)	0.94% (0.63 to 1.25)	49.96 (32.46 to 72.28)	1.38 (1.22 to 1.55)	1.2% (0.8 to 1.6)	162.32 (125.88 to 201.31)	2.46 (2.37 to 2.56)	2.01% (1.71 to 2.32)	250.55 (215.25 to 291.5)	1.98 (1.85 to 2.14)	0.48% (-0.07 to 1.03)	156.17 (124.6 to 189.37)	0.51 (0.37 to 0.65)	0.77% (0.47 to 1.08)	184.81 (145.27 to 233.99)	0.96 (0.87 to 1.04)	0.91% (0.71 to 1.11)
Western Sub-Saharan Africa	1029807 (874845 to 1218236)	2005253 (1666776 to 2371299)	813.99 (702.78 to 957.03)	738.79 (627.78 to 857.08)	-0.67 (-0.69 to -0.64)	-0.27% (-0.3 to -0.23)	49.08 (32.4 to 69.78)	-0.08 (-0.16 to -0.02)	-0.16% (-0.25 to -0.07)	155.3 (119.85 to 194.88)	-0.46 (-0.51 to -0.42)	-0.13% (-0.2 to -0.06)	225.89 (185.66 to 268.58)	-0.6 (-0.62 to -0.58)	-0.3% (-0.37 to -0.23)	160.41 (123.33 to 204.69)	-0.87 (-0.93 to -0.81)	-0.38% (-0.5 to -0.26)	148.12 (117.32 to 182.13)	-0.76 (-0.78 to -0.73)	-0.25% (-0.31 to -0.19)
CKD, Chronic kidney disease; ASDR – age-standardised DALYs rate, AAPCs, average annual percent changes, EAPCs,estimated annual percentage changes, SDI, Sociodemographic Index, UI, uncertainty interval, CI, confidence intervals.
aLow SDI: SDI < 0.46; low-middle SDI: 0.46–0.64; middle SDI: 0.65–0.74; high-middle SDI: 0.75–0.85; high SDI: SDI > 0.85.
bPer 100, 000 population.

## Sheet: Table S8
TableS8. Cases, age-standardized DALYs rates of CKD, their AAPCs and EAPCs for 204 countries and territories from 1990 to 2019.
Location	CKD DALYs Number (95%UI)		CKD ASDRa (95%UI)		CKD_EAPCs	CKD_AAPCs
					(95%CI)	(95%CI)
	1990	2019	1990	2019	1990-2019	1990-2019
Afghanistan	121119 (97360 to 154910)	219522 (174843 to 290793)	1436.89 (1121.17 to 1871.28)	1230.37 (958.38 to 1680.46)	-0.42% (-0.47 to -0.37)	-2.1 (-2.16 to -2.01)
Albania	9464 (8735 to 10249)	9867 (7821 to 12189)	358.56 (331.93 to 388.01)	278.25 (221.25 to 342.24)	-0.82% (-1 to -0.64)	0.77 (0.6 to 0.91)
Algeria	120613 (95863 to 163581)	234725 (189595 to 298019)	839.66 (668.56 to 1130.07)	701.53 (567.99 to 889.89)	-0.49% (-0.63 to -0.35)	0.56 (0.54 to 0.59)
American Samoa	301 (258 to 345)	790 (670 to 931)	1071.83 (920.69 to 1215.77)	1596.63 (1364.49 to 1879.91)	1.46% (1.34 to 1.59)	2.92 (2.84 to 2.98)
Andorra	105 (86 to 133)	261 (209 to 317)	213.52 (175.88 to 265.68)	186.21 (149.66 to 225.42)	-0.46% (-0.58 to -0.34)	1.71 (1.65 to 1.79)
Angola	45040 (33017 to 57632)	98058 (71211 to 122732)	716.7 (535.08 to 888.93)	609.26 (440.86 to 763.81)	-0.62% (-0.67 to -0.57)	-1.09 (-1.21 to -0.97)
Antigua and Barbuda	406 (370 to 442)	1035 (886 to 1195)	756.41 (689.47 to 828.85)	1032.36 (888.45 to 1185.4)	1.32% (1.18 to 1.45)	1.96 (1.83 to 2.08)
Argentina	181692 (171133 to 192951)	320235 (295825 to 345802)	568.51 (535.61 to 602.96)	605.35 (559.42 to 653.29)	0.15% (-0.08 to 0.39)	0.93 (0.85 to 1.01)
Armenia	3309 (2737 to 3927)	12115 (10348 to 13912)	114.42 (97.27 to 134.15)	316.39 (269.98 to 362.87)	3.57% (3.31 to 3.83)	5.03 (4.86 to 5.2)
Australia	36869 (33602 to 40498)	86550 (76642 to 96199)	195.39 (177.99 to 214.28)	208.5 (184.75 to 233.22)	0.38% (0.29 to 0.47)	1.67 (1.63 to 1.71)
Austria	17382 (15685 to 19532)	46670 (41387 to 51421)	155.07 (139.25 to 175.57)	249.37 (223.19 to 276.75)	2.45% (2.1 to 2.81)	2.95 (2.89 to 3.01)
Azerbaijan	24584 (21733 to 27529)	52722 (45071 to 61525)	380.96 (339.89 to 421.4)	536.69 (462.31 to 619.25)	1.28% (0.95 to 1.6)	1.49 (1.37 to 1.63)
Bahamas	1416 (1284 to 1573)	3778 (3149 to 4546)	756.51 (685.56 to 834.36)	933.35 (780.77 to 1119.96)	1.01% (0.9 to 1.12)	2.15 (2.04 to 2.23)
Bahrain	1529 (1313 to 1823)	6285 (5151 to 7532)	781.67 (663.36 to 936.29)	711.89 (588.82 to 844.68)	-0.25% (-0.65 to 0.16)	1.27 (1.19 to 1.35)
Bangladesh	389459 (223305 to 518626)	474992 (396534 to 561296)	444.43 (309.94 to 550.1)	344.51 (288.14 to 407.74)	-0.43% (-0.68 to -0.19)	-0.47 (-0.57 to -0.34)
Barbados	1509 (1381 to 1649)	3248 (2739 to 3805)	554.23 (504.62 to 604.62)	744.54 (628.36 to 875.69)	1.01% (0.85 to 1.17)	2.16 (2.09 to 2.24)
Belarus	10483 (8902 to 12318)	17168 (14056 to 20783)	88.46 (74.53 to 105)	128.92 (104.56 to 156.45)	1.76% (1.3 to 2.23)	2.09 (1.88 to 2.32)
Belgium	29862 (27048 to 33003)	45057 (39562 to 50437)	203.59 (183.58 to 226.41)	190.31 (167.14 to 214.27)	-0.18% (-0.25 to -0.11)	0.92 (0.85 to 0.98)
Belize	801 (722 to 885)	3960 (3436 to 4550)	679.09 (614.67 to 749.31)	1214.44 (1059.15 to 1393.09)	2.12% (1.73 to 2.51)	2.84 (2.75 to 2.96)
Benin	27687 (23322 to 32629)	61280 (45031 to 81490)	895.98 (766.75 to 1033.96)	824.78 (630.43 to 1067.96)	-0.16% (-0.23 to -0.09)	-0.57 (-0.61 to -0.53)
Bermuda	301 (274 to 332)	498 (423 to 591)	476.9 (435.09 to 522.04)	446.74 (376.28 to 529.67)	0.01% (-0.12 to 0.13)	1.48 (1.42 to 1.51)
Bhutan	2325 (1536 to 3151)	4584 (3409 to 5831)	652.62 (453.7 to 870.23)	741.37 (555.09 to 934.4)	0.45% (0.41 to 0.5)	1.63 (1.57 to 1.71)
Bolivia (Plurinational State of)	42580 (36168 to 51302)	112608 (86968 to 141146)	1014.26 (855.54 to 1226.94)	1227.15 (956.53 to 1537.15)	0.68% (0.61 to 0.76)	1.21 (1.19 to 1.23)
Bosnia and Herzegovina	11805 (10792 to 12877)	16475 (13693 to 19820)	274.9 (251.42 to 298.59)	307.57 (255.56 to 367.75)	0.35% (0.21 to 0.5)	2.24 (2.13 to 2.33)
Botswana	4794 (3528 to 6401)	15226 (10765 to 20541)	692.2 (512.58 to 929.53)	932.5 (673.13 to 1233.63)	0.59% (0.22 to 0.97)	2.01 (1.97 to 2.06)
Brazil	601205 (565001 to 639025)	1184118 (1093951 to 1274555)	562.57 (530.66 to 595.93)	504.23 (465.82 to 542.52)	-0.48% (-0.57 to -0.38)	1.07 (1.03 to 1.12)
Brunei Darussalam	1040 (924 to 1168)	2379 (2116 to 2681)	838.65 (747.61 to 938.75)	769.61 (686.72 to 851.71)	0.23% (-0.02 to 0.48)	1.04 (0.99 to 1.07)
Bulgaria	26171 (23831 to 28640)	50572 (41683 to 61759)	241.42 (220.81 to 263.87)	440.69 (360.89 to 536.55)	2.16% (1.88 to 2.44)	3.19 (3.08 to 3.31)
Burkina Faso	47450 (38643 to 56346)	116147 (91476 to 143866)	748.73 (619.9 to 881.34)	799.55 (651.75 to 952.28)	0.17% (0.05 to 0.29)	0.15 (0.07 to 0.21)
Burundi	27290 (21085 to 34348)	39690 (30863 to 50192)	807.69 (643.78 to 1017.12)	620.2 (489.59 to 775.78)	-1.18% (-1.28 to -1.08)	-1.37 (-1.45 to -1.26)
Cabo Verde	1143 (1031 to 1278)	2686 (2321 to 3066)	431.08 (390.71 to 480.86)	572.04 (497.93 to 647.97)	0.44% (0.23 to 0.65)	1.39 (1.3 to 1.48)
Cambodia	52790 (44489 to 61784)	83368 (69490 to 99092)	760.09 (640.98 to 887.19)	608.4 (510.7 to 714.18)	-0.89% (-0.96 to -0.81)	-0.06 (-0.08 to -0.03)
Cameroon	70026 (55241 to 85357)	185085 (136238 to 243224)	1145.07 (898.76 to 1394.02)	1076.47 (817.47 to 1393.59)	-0.14% (-0.22 to -0.05)	-0.19 (-0.22 to -0.16)
Canada	61071 (55044 to 67784)	136292 (120482 to 152733)	193.12 (173.51 to 214.25)	209.41 (186.1 to 236.51)	0.26% (0.2 to 0.32)	1.79 (1.75 to 1.81)
Central African Republic	14451 (11133 to 18062)	26530 (19946 to 35041)	851.5 (657.31 to 1046.93)	840.67 (634.11 to 1094.27)	0% (-0.11 to 0.11)	-0.16 (-0.23 to -0.11)
Chad	32834 (25928 to 44606)	72993 (55426 to 96043)	816.33 (636.61 to 1112.09)	810.14 (618.31 to 1045.62)	0.06% (-0.03 to 0.15)	-0.63 (-0.68 to -0.57)
Chile	38050 (35469 to 40870)	101734 (93026 to 110880)	366.29 (341.5 to 392.48)	436.3 (398.82 to 476.07)	0.82% (0.53 to 1.12)	2.36 (2.28 to 2.47)
China	3997026 (3531282 to 4458760)	5831843 (4992206 to 6645333)	410.05 (363.61 to 456.52)	311.64 (267.99 to 353.67)	-0.6% (-0.71 to -0.5)	0.7 (0.59 to 0.79)
Colombia	132061 (122329 to 142011)	261268 (212264 to 320891)	595.87 (553.7 to 638.69)	501.42 (407.07 to 617.49)	-0.7% (-0.83 to -0.58)	1.04 (0.94 to 1.12)
Comoros	1968 (1010 to 2575)	3392 (2636 to 4151)	694.77 (404.24 to 901.28)	630.56 (506.43 to 764.34)	-0.57% (-0.76 to -0.38)	0.04 (-0.25 to 0.32)
Congo	13441 (9761 to 16880)	24045 (16936 to 31750)	939.84 (680.25 to 1178.96)	750.72 (535.86 to 971.33)	-0.96% (-1.09 to -0.83)	-0.64 (-0.73 to -0.55)
Cook Islands	94 (80 to 112)	194 (162 to 230)	675.68 (572.14 to 792.1)	850.5 (706.15 to 1010.2)	0.96% (0.89 to 1.03)	2.74 (2.67 to 2.81)
Costa Rica	10263 (9021 to 11609)	39415 (31701 to 48273)	510.2 (451.09 to 573.55)	766.13 (617.11 to 935.9)	1.33% (1 to 1.66)	3.32 (3.12 to 3.53)
Croatia	12616 (11320 to 13904)	19159 (15990 to 22769)	208.59 (186.8 to 230.3)	235.6 (196.58 to 280.59)	0.21% (-0.08 to 0.5)	2.09 (1.93 to 2.26)
Cuba	32350 (29350 to 35801)	79279 (66075 to 94258)	303.27 (275.2 to 334.75)	471.92 (394.86 to 561.77)	1.79% (1.62 to 1.96)	3.05 (2.96 to 3.14)
Cyprus	3498 (3069 to 4031)	5663 (4972 to 6355)	506.51 (446.84 to 579.71)	315.69 (278.65 to 353.32)	-1.93% (-2.04 to -1.81)	-0.15 (-0.25 to -0.07)
Czechia	31098 (28773 to 33673)	32355 (26979 to 38608)	242.5 (224.07 to 262.93)	174.41 (145.34 to 206.5)	-1.07% (-1.16 to -0.97)	0.02 (-0.02 to 0.06)
Democratic People's Republic of Korea	98766 (78302 to 121954)	153066 (124655 to 184157)	537.69 (434.95 to 654.44)	487.81 (399.4 to 587.41)	-0.29% (-0.35 to -0.23)	0.76 (0.75 to 0.77)
Democratic Republic of the Congo	179280 (147454 to 213535)	299418 (238304 to 369824)	760.66 (638.24 to 890.83)	612.61 (496.5 to 743.01)	-0.83% (-0.87 to -0.79)	-1.1 (-1.14 to -1.06)
Denmark	10464 (9272 to 11904)	20885 (18583 to 23330)	140.59 (123.88 to 160.84)	191.94 (170.15 to 215.01)	0.91% (0.58 to 1.25)	1.99 (1.94 to 2.05)
Djibouti	1379 (1032 to 1777)	4965 (3668 to 6658)	581.08 (439.9 to 752.91)	675.87 (527.45 to 888.01)	0.45% (0.33 to 0.57)	1.23 (1.12 to 1.34)
Dominica	686 (613 to 762)	1115 (923 to 1345)	1000.08 (886.76 to 1116.22)	1336.71 (1108.43 to 1619.83)	1.22% (1.11 to 1.33)	1.93 (1.88 to 1.97)
Dominican Republic	25228 (22413 to 28028)	75568 (58118 to 97460)	484.74 (431.99 to 541.05)	759.53 (585.72 to 979.84)	2.27% (2.04 to 2.5)	2.42 (2.29 to 2.51)
Ecuador	37950 (35330 to 40923)	169864 (137385 to 212388)	560.42 (524.28 to 602.41)	1109 (899.22 to 1381.37)	2.5% (1.89 to 3.12)	3.3 (3.14 to 3.44)
Egypt	314814 (230308 to 377510)	656274 (428029 to 899777)	916.35 (675.75 to 1090.29)	1009.46 (660.38 to 1386.31)	0.48% (0.42 to 0.55)	0.64 (0.57 to 0.7)
El Salvador	24256 (22305 to 26457)	113737 (88605 to 146548)	675.44 (622.51 to 737.2)	1910.95 (1484.58 to 2461.33)	3.97% (3.32 to 4.61)	5.38 (5.08 to 5.62)
Equatorial Guinea	2145 (1605 to 2690)	4925 (3464 to 6902)	782.47 (586.02 to 983.78)	720.98 (526.26 to 981.01)	-0.19% (-0.37 to -0.01)	-1.26 (-1.32 to -1.2)
Eritrea	10904 (7905 to 14200)	26161 (18399 to 36098)	675.66 (467.6 to 914.2)	701.57 (504.19 to 941.09)	0.03% (-0.1 to 0.17)	0.27 (0.21 to 0.33)
Estonia	2031 (1713 to 2373)	6416 (5288 to 7741)	109.03 (91.33 to 128.53)	260.9 (215.24 to 312.7)	3.12% (2.79 to 3.46)	4.66 (4.2 to 5.03)
Eswatini	3677 (2945 to 4421)	9349 (6624 to 12202)	939.9 (756.12 to 1137.52)	1314.95 (959.32 to 1698.25)	1.37% (0.78 to 1.96)	2.02 (1.94 to 2.07)
Ethiopia	315214 (244414 to 377365)	329702 (289158 to 376164)	1040.53 (860.3 to 1224.07)	592.99 (523.05 to 674.12)	-2.18% (-2.28 to -2.08)	-2.36 (-2.41 to -2.29)
Fiji	4704 (3892 to 5771)	10204 (8269 to 12566)	992.99 (829.15 to 1221.33)	1287.88 (1048.66 to 1570.46)	0.47% (0.15 to 0.79)	2.03 (1.89 to 2.16)
Finland	6425 (5635 to 7463)	12811 (11282 to 14550)	96.93 (84.6 to 112.63)	111.94 (97.61 to 129.02)	0.83% (0.67 to 0.99)	2.05 (2 to 2.1)
France	131977 (119017 to 146539)	196619 (170927 to 221963)	161.29 (144.95 to 179.62)	139.62 (120.94 to 160.04)	-0.48% (-0.55 to -0.42)	0.93 (0.9 to 0.95)
Gabon	5900 (4460 to 7298)	10997 (7458 to 14297)	884.31 (658.64 to 1096.17)	929.74 (627.29 to 1198.08)	0.14% (-0.06 to 0.33)	0.2 (0.14 to 0.25)
Gambia	4197 (3102 to 5529)	10429 (8043 to 13306)	770.81 (592.21 to 993.93)	807.52 (635.46 to 1007.36)	0.09% (-0.06 to 0.25)	0.35 (0.17 to 0.53)
Georgia	13935 (12267 to 15569)	19974 (17155 to 22984)	236.75 (209.3 to 263.55)	393.33 (336.58 to 451.55)	2.65% (2.07 to 3.23)	2.66 (2.49 to 2.83)
Germany	230208 (208794 to 254673)	488900 (436098 to 538973)	189.99 (171.72 to 210.97)	241.74 (216.7 to 266.9)	1.23% (1.11 to 1.36)	2.42 (2.35 to 2.49)
Ghana	63755 (48454 to 83001)	165884 (123303 to 208549)	717.57 (543.5 to 938.25)	798.23 (597.45 to 1002.46)	0.54% (0.43 to 0.65)	0.74 (0.69 to 0.77)
Greece	55233 (51170 to 59596)	70917 (63300 to 78154)	379.73 (350.82 to 409.31)	289.4 (261.51 to 317.38)	-1.27% (-1.64 to -0.9)	0.9 (0.81 to 0.98)
Greenland	101 (88 to 115)	186 (156 to 218)	298.22 (262.63 to 334.87)	295.61 (249.11 to 343.91)	0.04% (-0.05 to 0.13)	2.11 (2.06 to 2.16)
Grenada	712 (644 to 778)	1498 (1324 to 1675)	1005.19 (907.44 to 1101.74)	1337.12 (1186.74 to 1485.69)	1.39% (1.24 to 1.53)	1.92 (1.81 to 2)
Guam	571 (505 to 642)	1743 (1493 to 2052)	637.09 (567.14 to 712.08)	942.55 (810.56 to 1107.41)	1.6% (1.45 to 1.74)	3.11 (3.05 to 3.16)
Guatemala	46833 (42430 to 52008)	189145 (153232 to 232935)	906.42 (819.05 to 1011.03)	1498.59 (1213.21 to 1841.56)	2.49% (2.09 to 2.89)	2.03 (1.87 to 2.17)
Guinea	45374 (36830 to 57546)	71119 (55253 to 90872)	985.58 (805.75 to 1243.09)	899.45 (710.76 to 1120.95)	-0.09% (-0.19 to 0)	-0.9 (-0.96 to -0.86)
Guinea-Bissau	8490 (6614 to 10690)	11674 (9263 to 14666)	1381.04 (1095.13 to 1703.29)	1076.07 (855.94 to 1324.91)	-0.77% (-0.82 to -0.71)	-1.09 (-1.16 to -1.03)
Guyana	4285 (3751 to 4849)	9824 (7842 to 12241)	872.3 (767.53 to 987.19)	1415.11 (1133.41 to 1756.76)	2.31% (2.11 to 2.52)	2.87 (2.69 to 3.04)
Haiti	48721 (38931 to 62481)	92820 (69303 to 130331)	1075.87 (864.06 to 1432.46)	1043.24 (770.41 to 1508.47)	0.27% (0.11 to 0.43)	-0.06 (-0.12 to -0.01)
Honduras	22491 (19093 to 27174)	92546 (75054 to 118452)	792.05 (656.64 to 1014.02)	1407.49 (1152.53 to 1787.96)	2.31% (2.09 to 2.52)	2.4 (2.34 to 2.46)
Hungary	24515 (22408 to 26914)	38562 (32705 to 45597)	188.71 (171.99 to 207.13)	225.32 (190.93 to 266.1)	1.25% (1.01 to 1.49)	1.89 (1.74 to 2)
Iceland	313 (275 to 358)	626 (545 to 717)	109.51 (96.28 to 125.66)	114.27 (98.22 to 131.4)	0.22% (0.18 to 0.26)	1.39 (1.33 to 1.45)
India	3679421 (3212885 to 4130778)	7519691 (6550348 to 8500578)	655.76 (570.21 to 734.75)	612.57 (535.56 to 691.2)	-0.3% (-0.48 to -0.12)	0.73 (0.64 to 0.82)
Indonesia	1008069 (899287 to 1118395)	1639175 (1421351 to 1894191)	713.68 (648.14 to 788.4)	673.41 (588.41 to 764.67)	-0.19% (-0.25 to -0.12)	0.53 (0.51 to 0.55)
Iran (Islamic Republic of)	217425 (190844 to 243775)	357020 (324206 to 390694)	620.34 (569.14 to 676.86)	486.68 (443.93 to 530.46)	-0.99% (-1.06 to -0.92)	0.45 (0.42 to 0.49)
Iraq	112118 (93082 to 140113)	251271 (199046 to 310083)	1126.83 (933.87 to 1407.75)	991.2 (797.31 to 1215.04)	-0.51% (-0.55 to -0.47)	-0.25 (-0.29 to -0.21)
Ireland	9191 (8330 to 10237)	12816 (11199 to 14514)	231.98 (210.16 to 256.93)	177.65 (154.56 to 202.23)	-1.23% (-1.38 to -1.07)	0.14 (0.06 to 0.2)
Israel	18960 (17547 to 20424)	44721 (40324 to 49057)	399.98 (369.26 to 430.94)	381.31 (345.06 to 419.21)	0.03% (-0.26 to 0.32)	0.7 (0.58 to 0.83)
Italy	185515 (171096 to 202629)	249728 (219898 to 276213)	228.2 (209.51 to 249.75)	171.33 (151.41 to 192.52)	-0.95% (-1.02 to -0.88)	0.81 (0.77 to 0.84)
Jamaica	11803 (10890 to 12823)	27518 (22441 to 33627)	629.33 (581.35 to 683.86)	918.54 (748.81 to 1125.74)	0.86% (0.41 to 1.31)	2.64 (2.35 to 2.92)
Japan	471612 (430961 to 514734)	768793 (661723 to 856147)	294.61 (268.95 to 320.75)	221.9 (192.44 to 250.54)	-0.97% (-1.06 to -0.88)	1.69 (1.66 to 1.72)
Jordan	14587 (12738 to 16697)	56998 (48719 to 66250)	899.41 (777.58 to 1042.36)	825.82 (707.85 to 957.14)	-0.22% (-0.34 to -0.11)	0.8 (0.75 to 0.85)
Kazakhstan	46787 (42816 to 51707)	68729 (60147 to 77914)	313.17 (287.52 to 345.37)	381.86 (336 to 431.67)	0.02% (-0.31 to 0.35)	1.03 (0.92 to 1.13)
Kenya	57234 (49079 to 66489)	162788 (137615 to 191122)	489.63 (416.02 to 584.82)	587.44 (500.48 to 687.26)	0.76% (0.64 to 0.88)	0.92 (0.89 to 0.94)
Kiribati	681 (566 to 811)	1487 (1131 to 1886)	1382.73 (1152.87 to 1652.86)	1706.49 (1308.14 to 2159.5)	0.47% (0.1 to 0.84)	1.04 (1.01 to 1.07)
Kuwait	5225 (4721 to 5700)	12050 (9955 to 14338)	646.93 (579.49 to 704.41)	418.09 (349.86 to 488.74)	-1.73% (-2.29 to -1.18)	-0.34 (-0.57 to -0.16)
Kyrgyzstan	20920 (18906 to 22856)	23287 (20323 to 26539)	547.35 (495.75 to 596.78)	399.32 (349.69 to 454.67)	-1.63% (-2 to -1.26)	-1.08 (-1.22 to -0.92)
Lao People's Democratic Republic	40944 (32743 to 50300)	60311 (46606 to 75589)	1496.75 (1203.72 to 1838.68)	1154.54 (913.57 to 1438.63)	-1.03% (-1.08 to -0.97)	-0.55 (-0.57 to -0.53)
Latvia	3061 (2597 to 3562)	6483 (5505 to 7655)	95.15 (79.88 to 111.65)	200.31 (169.34 to 238.15)	3.25% (2.92 to 3.59)	3.88 (3.72 to 4.06)
Lebanon	17297 (14757 to 20384)	29921 (23327 to 37553)	736.36 (629.66 to 867.2)	574.66 (449.11 to 717.08)	-0.8% (-0.95 to -0.65)	0.32 (0.3 to 0.34)
Lesotho	7114 (5805 to 8645)	18064 (12777 to 23915)	632.91 (517.71 to 770.04)	1246.29 (893.24 to 1617.35)	2.99% (2.69 to 3.29)	2.74 (2.68 to 2.79)
Liberia	15924 (12740 to 19332)	23419 (17068 to 32078)	1080.43 (894.95 to 1310.5)	815.14 (610.14 to 1095.49)	-0.74% (-1.05 to -0.42)	-1.75 (-1.84 to -1.68)
Libya	16541 (13388 to 19835)	40577 (29851 to 52146)	717.84 (571.93 to 880.67)	755.7 (552.53 to 970.69)	0.36% (0.23 to 0.5)	1.53 (1.46 to 1.6)
Lithuania	4412 (3791 to 5116)	7189 (6062 to 8395)	104.77 (89.23 to 122.14)	156.23 (131.15 to 183.27)	0.95% (0.48 to 1.41)	2.94 (2.75 to 3.2)
Luxembourg	1096 (988 to 1216)	2000 (1757 to 2302)	211.37 (191.41 to 234.69)	198.39 (173 to 229.21)	-0.05% (-0.22 to 0.11)	0.42 (0.35 to 0.45)
Madagascar	47818 (37188 to 58025)	76839 (61016 to 96801)	612.68 (493.19 to 744.56)	514.7 (408.65 to 659.13)	-0.61% (-0.66 to -0.56)	-1.13 (-1.19 to -1.05)
Malawi	42858 (29948 to 51308)	65435 (53597 to 79117)	705.41 (588.88 to 806.29)	642.77 (534.27 to 761.07)	-0.46% (-0.6 to -0.31)	-0.79 (-0.86 to -0.74)
Malaysia	75147 (69103 to 81637)	193286 (159877 to 233657)	681.52 (626.66 to 738.33)	690.72 (575.96 to 828.12)	-0.28% (-0.43 to -0.13)	1.27 (1.16 to 1.38)
Maldives	1578 (1360 to 1889)	2686 (2300 to 3113)	1386.3 (1221.08 to 1632.2)	773.83 (659.66 to 893.21)	-2.32% (-2.59 to -2.05)	-0.97 (-1.05 to -0.9)
Mali	60018 (45841 to 75741)	107462 (81257 to 140095)	992.4 (798.02 to 1236.02)	810.65 (635.31 to 1032.21)	-0.59% (-0.77 to -0.41)	-1.19 (-1.28 to -1.09)
Malta	1099 (996 to 1214)	1943 (1696 to 2207)	269.33 (244.42 to 296.36)	224.29 (196.19 to 255.88)	-0.59% (-0.76 to -0.42)	1.37 (1.33 to 1.41)
Marshall Islands	254 (211 to 317)	658 (495 to 866)	1133.45 (927.88 to 1434.5)	1533.75 (1163.87 to 2020.13)	1.02% (0.77 to 1.26)	2.54 (2.51 to 2.57)
Mauritania	14608 (12309 to 16989)	18253 (13419 to 23966)	1156.36 (967.62 to 1351.57)	727.57 (545.42 to 937.31)	-1.52% (-1.61 to -1.43)	-1.55 (-1.63 to -1.49)
Mauritius	10093 (9472 to 10792)	34690 (28596 to 41772)	1225.86 (1148.02 to 1307.73)	2032.48 (1683.03 to 2441.1)	2.06% (1.72 to 2.4)	3.66 (3.49 to 3.84)
Mexico	448027 (414931 to 485337)	2143003 (1871566 to 2437829)	841.77 (783.21 to 909.62)	1765.46 (1544.91 to 2006.16)	2.86% (2.47 to 3.26)	4.25 (4.14 to 4.37)
Micronesia (Federated States of)	858 (691 to 1069)	1761 (1246 to 2290)	1443.08 (1169.69 to 1787.69)	2162.73 (1584.61 to 2761.55)	1.32% (0.98 to 1.67)	2.58 (2.56 to 2.61)
Monaco	77 (64 to 91)	131 (110 to 153)	118.84 (98.52 to 141.15)	143.17 (119.81 to 167.2)	0.85% (0.62 to 1.08)	1.12 (1.09 to 1.14)
Mongolia	15260 (13149 to 17608)	16645 (13426 to 20689)	1059.94 (908.24 to 1231.62)	563.52 (460.67 to 689.92)	-3.33% (-3.76 to -2.9)	-1.29 (-1.38 to -1.21)
Montenegro	2183 (1971 to 2450)	3259 (2786 to 3802)	350.62 (317.29 to 392.73)	366.38 (316.23 to 425.05)	0.21% (0.03 to 0.38)	1.46 (1.41 to 1.54)
Morocco	112990 (98966 to 130441)	260328 (206440 to 316872)	705.98 (615.6 to 865.71)	844.57 (673.16 to 1035.89)	0.77% (0.7 to 0.84)	1.7 (1.63 to 1.76)
Mozambique	48535 (39684 to 58398)	105650 (82498 to 130228)	572.11 (476.1 to 692.27)	649.27 (520.54 to 795.58)	0.58% (0.47 to 0.68)	-0.19 (-0.24 to -0.14)
Myanmar	336797 (265443 to 413268)	437372 (358743 to 530902)	1048.82 (829.69 to 1278.99)	863.75 (719.8 to 1035.5)	-0.76% (-0.88 to -0.64)	-0.1 (-0.13 to -0.06)
Namibia	5509 (4083 to 7379)	10380 (7485 to 14019)	678.52 (506.55 to 911.52)	659.69 (486.03 to 888.71)	-0.4% (-0.74 to -0.05)	0.38 (0.34 to 0.42)
Nauru	82 (62 to 102)	122 (87 to 154)	1415.87 (1101.28 to 1735.07)	1905.2 (1405.14 to 2364.18)	0.92% (0.59 to 1.24)	1.27 (1.24 to 1.3)
Nepal	70474 (54031 to 88017)	168900 (126045 to 216921)	557.18 (432.1 to 700.34)	697.49 (522.11 to 897.63)	0.78% (0.5 to 1.07)	1.51 (1.48 to 1.55)
Netherlands	32979 (29543 to 36690)	59471 (52429 to 66394)	171.49 (153.8 to 190.88)	177.6 (156.83 to 198.52)	0.06% (-0.04 to 0.15)	1.55 (1.48 to 1.6)
New Zealand	7705 (7010 to 8461)	17879 (16101 to 19642)	204.35 (185.95 to 223.39)	244.89 (220.65 to 269.54)	0.77% (0.58 to 0.95)	1.92 (1.85 to 2)
Nicaragua	23655 (21826 to 25601)	102607 (84699 to 122816)	1103.72 (1025.57 to 1187.91)	2111.98 (1753.72 to 2500.72)	2.67% (2.42 to 2.93)	3.39 (3.15 to 3.56)
Niger	49928 (38208 to 62788)	95101 (70710 to 126269)	950.52 (765.96 to 1179.39)	741 (567.8 to 950.58)	-0.87% (-0.98 to -0.76)	-1.46 (-1.58 to -1.36)
Nigeria	430564 (348851 to 544608)	767797 (610716 to 961311)	700.99 (573.23 to 888.72)	612.67 (495.43 to 755.18)	-0.41% (-0.46 to -0.36)	-1 (-1.02 to -0.97)
Niue	22 (18 to 27)	27 (21 to 34)	1021.63 (808.74 to 1246.98)	1337.91 (1008.92 to 1688.39)	0.78% (0.54 to 1.02)	1.86 (1.83 to 1.9)
North Macedonia	6407 (5841 to 7110)	10478 (8643 to 12753)	333.21 (303.16 to 369.41)	352.21 (292.29 to 425)	0.07% (-0.11 to 0.25)	1.44 (1.31 to 1.53)
Northern Mariana Islands	332 (268 to 407)	765 (644 to 899)	1210.54 (1033.38 to 1445.23)	1473.42 (1257.07 to 1717.32)	0.81% (0.73 to 0.9)	3.15 (3.1 to 3.2)
Norway	8286 (7332 to 9509)	13208 (11721 to 14816)	128.22 (112.88 to 146.94)	139.75 (123.31 to 158.48)	0.37% (0.17 to 0.57)	0.83 (0.8 to 0.86)
Oman	3209 (2574 to 3951)	9545 (7928 to 11450)	413.4 (332.63 to 518.6)	491.3 (428.61 to 558.94)	0.84% (0.73 to 0.95)	0.86 (0.79 to 0.92)
Pakistan	549111 (415148 to 718946)	1718268 (1288108 to 2139723)	757.29 (588.29 to 986.18)	1156.35 (873.19 to 1447.54)	1.46% (1.2 to 1.72)	1.59 (1.55 to 1.63)
Palau	175 (141 to 219)	424 (337 to 523)	1522.41 (1248.98 to 1895.29)	1956.22 (1574.39 to 2372.11)	0.84% (0.64 to 1.04)	2.56 (2.53 to 2.6)
Palestine	12224 (9908 to 14766)	21852 (19034 to 24716)	1093.45 (884.26 to 1330.85)	809.92 (707.33 to 918.09)	-0.79% (-1.01 to -0.58)	-0.99 (-1.03 to -0.95)
Panama	8307 (7488 to 9263)	32824 (26371 to 40201)	473.96 (428.63 to 525.65)	787.46 (632.46 to 964.62)	1.78% (1.51 to 2.06)	2.96 (2.86 to 3.05)
Papua New Guinea	13015 (10647 to 15417)	38328 (30615 to 47768)	449.07 (374.6 to 528.48)	528.91 (425.1 to 653.43)	0.51% (0.4 to 0.62)	0.69 (0.64 to 0.73)
Paraguay	11431 (10214 to 12627)	52213 (41444 to 65887)	433.69 (387.85 to 479.75)	894.27 (707.99 to 1124.94)	3% (2.81 to 3.19)	3.59 (3.35 to 3.81)
Peru	99520 (89017 to 110861)	197603 (154345 to 251284)	642.85 (572.77 to 723.69)	603.42 (470.4 to 766.59)	-0.15% (-0.32 to 0.02)	0.7 (0.48 to 0.82)
Philippines	383054 (352616 to 418197)	1149189 (976759 to 1336949)	982.82 (897.69 to 1079.19)	1279.5 (1090.34 to 1488.44)	1.33% (1.08 to 1.59)	1.88 (1.8 to 1.94)
Poland	139952 (131347 to 149020)	116935 (99955 to 136499)	342.18 (320.57 to 364.59)	189.96 (161.71 to 220.86)	-2.22% (-2.43 to -2.01)	-0.72 (-0.86 to -0.59)
Portugal	36417 (33877 to 39346)	59859 (53220 to 66522)	286.19 (266.06 to 308.63)	244.38 (219.08 to 271.23)	-0.39% (-0.82 to 0.05)	1.49 (1.4 to 1.56)
Puerto Rico	26783 (24839 to 28837)	47023 (38392 to 57598)	744.85 (691.16 to 801.84)	774.32 (631.47 to 946.37)	0.58% (0.37 to 0.78)	2.01 (1.62 to 2.22)
Qatar	1106 (920 to 1443)	6728 (5314 to 8343)	927.8 (751.55 to 1439.48)	803.55 (662.78 to 963.84)	-0.31% (-0.56 to -0.06)	-0.28 (-0.42 to -0.14)
Republic of Korea	112152 (105194 to 120648)	170934 (154033 to 188915)	332.38 (311.39 to 358.81)	202.96 (182.77 to 224.5)	-1.49% (-1.59 to -1.38)	0.84 (0.79 to 0.88)
Republic of Moldova	4462 (3880 to 5121)	8621 (7483 to 9878)	104.6 (91.49 to 119.37)	174.44 (152.02 to 199.25)	1.54% (1.22 to 1.85)	2.79 (2.49 to 3.05)
Romania	82559 (77294 to 88001)	83619 (70864 to 98180)	316.96 (297.17 to 337.87)	259.68 (220.58 to 304.53)	-0.36% (-0.78 to 0.06)	1 (0.83 to 1.15)
Russian Federation	415236 (378960 to 456125)	424131 (367949 to 487352)	252.03 (229.25 to 277.76)	213.78 (183.68 to 245.92)	-1.25% (-1.53 to -0.97)	0.33 (0.16 to 0.5)
Rwanda	35431 (28281 to 42191)	44156 (35141 to 54381)	846.12 (700.66 to 994.74)	585.8 (469.84 to 712.56)	-2.02% (-2.3 to -1.73)	-1.22 (-1.3 to -1.14)
Saint Kitts and Nevis	474 (432 to 517)	940 (745 to 1138)	1326.57 (1207.99 to 1442.67)	1388.05 (1114.01 to 1660.99)	0.37% (0.22 to 0.51)	1.06 (0.95 to 1.15)
Saint Lucia	836 (767 to 906)	2096 (1797 to 2448)	874.66 (804.64 to 947.94)	998.5 (856.75 to 1165.82)	0.62% (0.46 to 0.77)	2.36 (2.3 to 2.4)
Saint Vincent and the Grenadines	589 (534 to 642)	1382 (1195 to 1596)	744.49 (675.84 to 813.65)	1061.06 (917.51 to 1225.69)	1.4% (1.28 to 1.52)	2.88 (2.79 to 2.95)
Samoa	1067 (838 to 1346)	2025 (1610 to 2512)	1055.14 (831.73 to 1318.65)	1262.68 (1021.2 to 1546.64)	0.55% (0.35 to 0.74)	1.34 (1.32 to 1.35)
San Marino	33 (28 to 39)	76 (58 to 97)	109.17 (92.24 to 128.67)	119.53 (91.33 to 152.48)	0.64% (0.52 to 0.77)	1.69 (1.68 to 1.71)
Sao Tome and Principe	913 (724 to 1070)	1601 (1292 to 1951)	1100.58 (878.03 to 1269.76)	1218.56 (983.37 to 1449.41)	0.18% (0.01 to 0.36)	0.23 (-0.02 to 0.52)
Saudi Arabia	79437 (62895 to 98487)	249189 (201224 to 307166)	1106.77 (880.73 to 1366.69)	1197.72 (982.79 to 1421.32)	0.43% (0.22 to 0.64)	1.19 (1.14 to 1.24)
Senegal	48940 (37653 to 63020)	79985 (59365 to 105450)	1033.81 (805.56 to 1320.03)	842.15 (643.58 to 1100.46)	-0.6% (-0.78 to -0.43)	-0.65 (-0.85 to -0.46)
Serbia	38953 (35000 to 44371)	53676 (44467 to 63596)	360.11 (326.07 to 407.74)	359.29 (300.31 to 423.7)	0.05% (-0.06 to 0.16)	1.4 (1.29 to 1.56)
Seychelles	470 (424 to 515)	1239 (1094 to 1393)	800.14 (721.09 to 879.13)	1123.45 (994.24 to 1257.61)	0.76% (0.45 to 1.06)	2.26 (2.18 to 2.34)
Sierra Leone	23226 (17565 to 29399)	40623 (30392 to 53265)	845.23 (672.65 to 1044.91)	756.46 (584.94 to 965.44)	-0.19% (-0.29 to -0.09)	-1 (-1.1 to -0.91)
Singapore	10074 (9421 to 10788)	20175 (18083 to 22418)	417.89 (390.35 to 446.83)	269.29 (241.71 to 297.89)	-0.86% (-1.28 to -0.44)	0.25 (0.2 to 0.3)
Slovakia	19878 (18334 to 21499)	19834 (16311 to 23979)	344.42 (317.44 to 372.23)	237.73 (196.59 to 285.45)	-1.28% (-1.35 to -1.2)	-0.17 (-0.26 to -0.08)
Slovenia	4045 (3288 to 4842)	5521 (4502 to 6730)	172.91 (140.96 to 206.52)	139.14 (112.74 to 168.69)	-0.44% (-0.58 to -0.31)	0.87 (0.76 to 0.99)
Solomon Islands	3041 (2357 to 3941)	4565 (3712 to 5499)	1491.26 (1150.45 to 1941.82)	975.87 (812.34 to 1155.9)	-1.65% (-2 to -1.29)	-1.03 (-1.28 to -0.78)
Somalia	31277 (23908 to 39042)	79799 (61961 to 102458)	808.25 (629.96 to 1006.92)	762.1 (593.39 to 984.14)	-0.1% (-0.14 to -0.05)	-0.36 (-0.39 to -0.33)
South Africa	169285 (155895 to 185016)	366450 (337302 to 397216)	635.68 (585.91 to 693.49)	765.11 (706.48 to 825.38)	0.75% (0.42 to 1.08)	1.24 (1.04 to 1.42)
South Sudan	23863 (18180 to 30672)	33719 (25301 to 44733)	676.25 (509.33 to 861.21)	641.58 (477.47 to 838.84)	-0.2% (-0.28 to -0.13)	-0.37 (-0.45 to -0.31)
Spain	148580 (137079 to 160592)	191292 (168347 to 213229)	287.9 (266.2 to 310.71)	180.18 (161.2 to 200.2)	-1.51% (-1.59 to -1.44)	0.27 (0.21 to 0.32)
Sri Lanka	87138 (77543 to 95872)	167230 (132491 to 211291)	687.49 (615.57 to 755.03)	679.34 (540.26 to 854.06)	0.08% (-0.15 to 0.31)	1.42 (1.3 to 1.52)
Sudan	96684 (73533 to 124819)	165840 (122302 to 227637)	737.96 (596.02 to 942.15)	717.3 (535.03 to 1013.09)	-0.01% (-0.1 to 0.07)	-0.56 (-0.6 to -0.53)
Suriname	2577 (2239 to 2829)	7833 (6664 to 9181)	859.41 (758.62 to 940.17)	1296.21 (1108.67 to 1518.53)	1.39% (1.17 to 1.61)	2.64 (2.47 to 2.86)
Sweden	16200 (14206 to 18813)	31084 (27551 to 34766)	114.41 (99.31 to 132.71)	145.37 (128.9 to 164.63)	1.12% (1.03 to 1.21)	1.65 (1.6 to 1.69)
Switzerland	13753 (12085 to 15717)	30320 (26358 to 34037)	136.1 (118.53 to 156.21)	163.44 (142.64 to 185.48)	0.94% (0.82 to 1.05)	1.89 (1.83 to 1.94)
Syrian Arab Republic	73809 (62623 to 86067)	83543 (66908 to 103276)	955.07 (803.08 to 1143.63)	684.86 (556.83 to 836.76)	-1.69% (-1.99 to -1.39)	0.07 (-0.08 to 0.18)
Taiwan (Province of China)	99869 (92583 to 107329)	223178 (186119 to 265334)	624.71 (581.7 to 668.71)	590.4 (490.64 to 701.23)	-0.14% (-0.29 to 0.01)	2.36 (2.29 to 2.43)
Tajikistan	6054 (5323 to 6868)	20223 (16864 to 23907)	152.86 (135.43 to 172.03)	298.16 (252.87 to 350.4)	2.32% (2.01 to 2.63)	2.27 (2.16 to 2.36)
Thailand	368652 (327382 to 423068)	720753 (577002 to 904742)	835.7 (742.76 to 942.81)	747.51 (601.84 to 934.74)	-0.76% (-0.93 to -0.6)	1.62 (1.46 to 1.74)
Timor-Leste	3964 (3088 to 4956)	7534 (5444 to 9519)	884.07 (702.71 to 1142.55)	833 (612.76 to 1049.22)	-0.25% (-0.48 to -0.02)	0.42 (0.34 to 0.49)
Togo	17534 (14111 to 22080)	37992 (29480 to 47676)	868.01 (711.27 to 1073.52)	776.04 (622.58 to 967.26)	-0.36% (-0.41 to -0.31)	0 (-0.05 to 0.05)
Tokelau	13 (10 to 16)	15 (12 to 20)	951.89 (737.21 to 1237.93)	1157.87 (895.19 to 1541.24)	0.64% (0.44 to 0.84)	1.26 (1.23 to 1.29)
Tonga	511 (422 to 658)	969 (771 to 1258)	820.49 (678.28 to 1046.37)	1165.11 (929.05 to 1507.65)	1.17% (0.86 to 1.48)	2.06 (2.02 to 2.09)
Trinidad and Tobago	5965 (5522 to 6471)	17926 (13993 to 22720)	637.37 (592.26 to 688.83)	1013.45 (792.65 to 1280.19)	1.86% (1.61 to 2.1)	3.64 (3.4 to 3.79)
Tunisia	32971 (29027 to 37546)	68806 (53343 to 87345)	577.18 (504.01 to 666.43)	568.57 (441 to 718.86)	-0.06% (-0.08 to -0.04)	1.44 (1.41 to 1.47)
Turkey	357463 (307678 to 434850)	479543 (402778 to 569181)	853.91 (725.99 to 1083.24)	562.02 (473.61 to 667.56)	-1.4% (-1.6 to -1.19)	-0.07 (-0.12 to -0.01)
Turkmenistan	14980 (13871 to 16173)	30593 (25304 to 37334)	524.16 (486.76 to 564.92)	651.42 (540.11 to 791.75)	0.36% (0.14 to 0.59)	1.46 (1.23 to 1.7)
Tuvalu	88 (71 to 109)	148 (112 to 197)	1153.84 (934.4 to 1432.2)	1388.07 (1054.44 to 1852.5)	0.63% (0.46 to 0.81)	0.97 (0.95 to 0.99)
Uganda	55088 (42830 to 68895)	124749 (95513 to 156791)	592.85 (466.71 to 734.4)	607.78 (483.98 to 746.93)	-0.17% (-0.34 to 0)	-0.19 (-0.26 to -0.12)
Ukraine	53170 (45222 to 61534)	93539 (79634 to 109518)	85.8 (72.28 to 100.37)	156.69 (132.82 to 183.41)	2.63% (2.29 to 2.98)	2.52 (2.15 to 2.78)
United Arab Emirates	8965 (7283 to 11283)	65634 (45785 to 98208)	1343.16 (954.68 to 1636.83)	1136.93 (787.65 to 1645.06)	-0.55% (-0.96 to -0.15)	1.29 (1.22 to 1.34)
United Kingdom	123046 (109910 to 138786)	160565 (140858 to 182961)	149.07 (132.41 to 168.86)	138.2 (119.87 to 159.47)	-0.06% (-0.15 to 0.02)	0.39 (0.35 to 0.42)
United Republic of Tanzania	103956 (86510 to 121735)	221564 (183034 to 266286)	660.29 (560.78 to 777.09)	667.95 (561.52 to 790.01)	0.13% (0.04 to 0.22)	-0.07 (-0.11 to -0.03)
United States of America	873201 (792178 to 966138)	2287706 (2101294 to 2489365)	282.32 (255.6 to 313.33)	438.2 (402.09 to 477.34)	1.8% (1.61 to 2)	2.5 (2.46 to 2.54)
United States Virgin Islands	593 (513 to 681)	1385 (1187 to 1593)	633.55 (549.36 to 725.78)	848.73 (724.68 to 988.03)	1.36% (1.19 to 1.53)	3.07 (2.97 to 3.15)
Uruguay	11742 (10957 to 12646)	17973 (16460 to 19458)	314.29 (294.05 to 338.36)	343.18 (314.17 to 372.73)	0.49% (0.39 to 0.59)	1.37 (1.24 to 1.49)
Uzbekistan	86635 (76873 to 105000)	186712 (158688 to 216809)	557.37 (490.44 to 694.57)	670.4 (576.62 to 771.85)	0.23% (-0.37 to 0.82)	1.09 (0.9 to 1.31)
Vanuatu	650 (475 to 862)	2558 (1907 to 3350)	761.05 (562.05 to 1007.74)	1252.52 (947.51 to 1628.46)	1.78% (1.66 to 1.9)	2.45 (2.39 to 2.51)
Venezuela (Bolivarian Republic of)	62523 (56507 to 69127)	301047 (235108 to 381741)	521.63 (474.03 to 575.36)	1020.9 (801.82 to 1297.67)	1.91% (1.5 to 2.33)	4.21 (3.67 to 4.58)
Viet Nam	331742 (272643 to 403019)	609689 (487511 to 737182)	723.8 (598.33 to 879.47)	651.9 (527.73 to 779.63)	-0.32% (-0.7 to 0.07)	0.91 (0.89 to 0.93)
Yemen	45724 (34298 to 60810)	102237 (80528 to 129326)	641.24 (494.49 to 835.55)	611.56 (486.8 to 769.32)	-0.18% (-0.27 to -0.09)	-0.05 (-0.1 to -0.01)
Zambia	39428 (33087 to 45900)	76031 (61011 to 93364)	840.53 (718.21 to 970.85)	774.21 (632.41 to 938.65)	-0.54% (-0.71 to -0.36)	-0.62 (-0.69 to -0.58)
Zimbabwe	30973 (24097 to 44645)	78077 (57853 to 111141)	622.82 (487.26 to 894.65)	915.7 (683.94 to 1309.6)	1.69% (1.39 to 2)	1.95 (1.89 to 2.02)
CKD, Chronic kidney disease; ASDR – age-standardised DALYs rate, AAPCs, average annual percent changes, EAPCs,estimated annual percentage changes, SDI, Sociodemographic Index, UI, uncertainty interval, CI, confidence intervals.
aPer 100, 000 population.
